# Supplementary material for: Oral exposure to PET microplastics induces the pancreatic immune response and oxidative stress in immature pigs
Source: BMC Genomics. 2025 Jul 1;26:578. doi: 10.1186/s12864-025-11760-1 (PMC12211908; doi:10.1186/s12864-025-11760-1)
Supplement: Supplementary file 1 — Supplementary Material 1. [file 12864_2025_11760_MOESM1_ESM.zip]

Archive with 13 entries (13 files):
- Supplemental data description.docx
- __MACOSX/._Supplemental data description.docx
- Supplemental Figure S1.pdf
- Supplemental Table 1.xlsx
- __MACOSX/._Supplemental Table 1.xlsx
- Supplemental Table 2.xlsx
- __MACOSX/._Supplemental Table 2.xlsx
- Supplemental Table 3.xlsx
- __MACOSX/._Supplemental Table 3.xlsx
- Supplemental Table 4.xlsx
- __MACOSX/._Supplemental Table 4.xlsx
- Supplemental Table 5.xlsx
- __MACOSX/._Supplemental Table 5.xlsx
