# Supplementary material for: Oral exposure to PET microplastics induces the pancreatic immune response and oxidative stress in immature pigs
Source: BMC Genomics. 2025 Jul 1;26:578. doi: 10.1186/s12864-025-11760-1 (PMC12211908; doi:10.1186/s12864-025-11760-1)
Supplement: Supplementary file 1 — Supplementary Material 1. [file 12864_2025_11760_MOESM1_ESM.zip › Supplemental Table 1.xlsx]

## Sheet: Table S1A
gene_name	log2(fc)	qval
CCL17	12.97	0
ZP3	12.14	0
ENSSSCG00000040885	11.92	0.01
TNFRSF18	11.45	0.01
SLAMF9	11.32	0.02
ENSSSCG00000030693	-10.72	0.03
MMP12	10.68	0
BBOX1	10.44	0.03
SLC6A3	10.28	0
TGM5	10.12	0
CPS1	9.7	0.02
ENSSSCG00000051485	9.36	0
ENSSSCG00000030821	7.73	0.02
MS4A1	7.56	0.01
IL12B	6.52	0
PAX5	6.16	0.04
CCL22	5.71	0.01
ENSSSCG00000034469	5.3	0.01
CCR7	4.87	0
ENSSSCG00000036445	4.84	0.02

## Sheet: Table S1B
gene_name	log2(fc)	qval
ENSSSCG00000038670	-13.56	0
ENSSSCG00000045701	13.01	0
CCL17	12.97	0
ZP3	12.14	0
ENSSSCG00000040885	11.92	0.02
ENSSSCG00000008769	11.75	0
TMEM255B	11.68	0.03
ENSSSCG00000035226	11.67	0.02
BBOX1	10.44	0.04
SPATA22	9.5	0.02
OTOGL	9.01	0.02
ENSSSCG00000042993	8.72	0
HBB;ENSSSCG00000014727	-5.87	0.03
ENSSSCG00000045489	4.94	0.05
FCN2	4.66	0.05
TBX1	4.32	0.01
EOMES	4.13	0.05
TBX18	4.02	0.03
SCN4A	3.99	0.05
GREM1	3.96	0.04
ENSSSCG00000044650	0	1
ADORA2B	0	1
