# Supplementary material for: Oral exposure to PET microplastics induces the pancreatic immune response and oxidative stress in immature pigs
Source: BMC Genomics. 2025 Jul 1;26:578. doi: 10.1186/s12864-025-11760-1 (PMC12211908; doi:10.1186/s12864-025-11760-1)
Supplement: Supplementary file 1 — Supplementary Material 1. [file 12864_2025_11760_MOESM1_ESM.zip › Supplemental Table 2.xlsx]

## Sheet: Table S2A
gene_id	gene_name	transcript_id	GO	KEGG	KO_ENTRY	EC	Description	trans_type	FPKM.KM10	FPKM.KM6	FPKM.KM7	FPKM.KM8	FPKM.KM9	FPKM.KM1	FPKM.KM2	FPKM.KM3	FPKM.KM4	FPKM.KM5	fc	log2(fc)	pval	qval	regulation
MSTRG.8022	ACTG2	ENSSSCT00000064546;ENSSSCT00000105034;ENSSSCT00000075630;ENSSSCT00000079845;ENSSSCT00000052319;ENSSSCT00000009083;ENSSSCT00000095501;ENSSSCT00000076210	GO:0005737(cytoplasm);GO:0005869(dynactin complex);GO:0014829(vascular associated smooth muscle contraction);GO:0071944(cell periphery);GO:0071944(cell periphery)	04270(Vascular smooth muscle contraction);04270(Vascular smooth muscle contraction)	NA	NA	actin gamma 2, smooth muscle [Source:VGNC Symbol;Acc:VGNC:85041]	protein_coding	0.242933	1.03062	0.608661	0.285912	0.390942	2.50635	2.92268	0.803042	1.44938	2.81642	0.24377	-2.03641	2.43984e-07	0.000386778	down

## Sheet: Table S2B
gene_id	gene_name	transcript_id	GO	KEGG	KO_ENTRY	EC	Description	trans_type	FPKM.KM11	FPKM.KM12	FPKM.KM13	FPKM.KM14	FPKM.KM15	FPKM.KM1	FPKM.KM2	FPKM.KM3	FPKM.KM4	FPKM.KM5	fc	log2(fc)	pval	qval	regulation
MSTRG.12394	CXCL10	ENSSSCT00000062500	GO:0005125(cytokine activity);GO:0005576(extracellular region);GO:0005615(extracellular space);GO:0006935(chemotaxis);GO:0006952(defense response);GO:0006954(inflammatory response);GO:0006955(immune response);GO:0007186(G protein-coupled receptor signaling pathway);GO:0007189(adenylate cyclase-activating G protein-coupled receptor signaling pathway);GO:0008009(chemokine activity);GO:0008201(hepar…	04060(Cytokine-cytokine receptor interaction);04061(Viral protein interaction with cytokine and cytokine receptor);04062(Chemokine signaling pathway);04620(Toll-like receptor signaling pathway);04622(RIG-I-like receptor signaling pathway);04623(Cytosolic DNA-sensing pathway);04657(IL-17 signaling pathway);04668(TNF signaling pathway);05160(Hepatitis C);05164(Influenza A);05169(Epstein-Barr virus …	NA	NA	C-X-C motif chemokine ligand 10 [Source:VGNC Symbol;Acc:VGNC:87101]	protein_coding	3.71886	11.9096	2.99273	7.42122	5.68574	1.09889	0.541282	0.326429	1.36995	0.817238	7.63836	2.93326	8.85923e-13	9.05591e-09	up
ENSSSCG00000007691	ZP3	ENSSSCT00000008432	GO:0001809(positive regulation of type IV hypersensitivity);GO:0001825(blastocyst formation);GO:0002455(humoral immune response mediated by circulating immunoglobulin);GO:0002687(positive regulation of leukocyte migration);GO:0005576(extracellular region);GO:0005886(plasma membrane);GO:0007165(signal transduction);GO:0007339(binding of sperm to zona pellucida);GO:0010469(regulation of signaling r…	NA	NA	NA	zona pellucida glycoprotein 3 [Source:NCBI gene (formerly Entrezgene);Acc:396927]	protein_coding	0	2.17047	0.085068	0	0	0	0	0	0	0	4511.08	12.1393	1.52152e-12	1.16647e-08	up
ENSSSCG00000004713	TGM5	ENSSSCT00000005205	GO:0003810(protein-glutamine gamma-glutamyltransferase activity);GO:0018149(peptide cross-linking);GO:0046872(metal ion binding)	NA	K05622	EC:2.3.2.13	transglutaminase 5 [Source:VGNC Symbol;Acc:VGNC:93937]	protein_coding	0	0.555068	0	0	0	0	0	0	0	0	1110.14	10.1165	2.9647e-12	1.63551e-08	up
ENSSSCG00000023852	CCL17	ENSSSCT00000023793	GO:0002548(monocyte chemotaxis);GO:0005125(cytokine activity);GO:0005576(extracellular region);GO:0005615(extracellular space);GO:0006935(chemotaxis);GO:0006954(inflammatory response);GO:0006955(immune response);GO:0007165(signal transduction);GO:0007186(G protein-coupled receptor signaling pathway);GO:0008009(chemokine activity);GO:0030593(neutrophil chemotaxis);GO:0043547(positive regulation of…	04060(Cytokine-cytokine receptor interaction);04061(Viral protein interaction with cytokine and cytokine receptor);04062(Chemokine signaling pathway);04625(C-type lectin receptor signaling pathway);04657(IL-17 signaling pathway)	NA	NA	C-C motif chemokine ligand 17 [Source:VGNC Symbol;Acc:VGNC:86338]	protein_coding	0.102289	3.89882	0	0	0	0	0	0	0	0	8002.22	12.9662	3.19999e-12	1.63551e-08	up
ENSSSCG00000014987	MMP12	ENSSSCT00000016350	GO:0000122(negative regulation of transcription by RNA polymerase II);GO:0001046(core promoter sequence-specific DNA binding);GO:0004222(metalloendopeptidase activity);GO:0005509(calcium ion binding);GO:0005518(collagen binding);GO:0005615(extracellular space);GO:0005634(nucleus);GO:0005737(cytoplasm);GO:0006508(proteolysis);GO:0006606(protein import into nucleus);GO:0008233(peptidase activity);G…	NA	K01413	EC:3.4.24.65	matrix metallopeptidase 12 [Source:VGNC Symbol;Acc:VGNC:90268]	protein_coding	0	0.821401	0	0	0	0	0	0	0	0	1642.8	10.6819	5.61188e-12	2.04184e-08	up
ENSSSCG00000017121	SLC6A3	ENSSSCT00000018639	GO:0001504(neurotransmitter uptake);GO:0005326(neurotransmitter transmembrane transporter activity);GO:0005330(dopamine:sodium symporter activity);GO:0005334(norepinephrine:sodium symporter activity);GO:0005886(plasma membrane);GO:0005887(integral component of plasma membrane);GO:0006836(neurotransmitter transport);GO:0007595(lactation);GO:0007608(sensory perception of smell);GO:0007626(locomotor…	04721(Synaptic vesicle cycle);04728(Dopaminergic synapse);05012(Parkinson disease);05022(Pathways of neurodegeneration - multiple diseases);05030(Cocaine addiction);05031(Amphetamine addiction);05034(Alcoholism)	NA	NA	solute carrier family 6 member 3 [Source:VGNC Symbol;Acc:VGNC:93163]	protein_coding	0	0.621172	0	0	0	0	0	0	0	0	1242.34	10.2788	6.65831e-12	2.04184e-08	up
MSTRG.4265	ENSSSCG00000038719;ENSSSCG00000031037	ENSSSCT00000061983;ENSSSCT00000057501;ENSSSCT00000034375;ENSSSCT00000063237	GO:0005615(extracellular space);GO:0006955(immune response)	NA	NA	NA		protein_coding	9.80127	14.568	1.73551	7.56588	3.37448	1.08585	0.255079	0.54592	1.05323	0.399895	11.0915	3.47138	3.52835e-10	9.0167e-07	up
MSTRG.7970	ENSSSCG00000008661;ENSSSCG00000062489;ENSSSCG00000036224;ENSSSCG00000056654	ENSSSCT00000009477;ENSSSCT00000056198;ENSSSCT00000049445;ENSSSCT00000095713;ENSSSCT00000008984	GO:0005615(extracellular space);GO:0006955(immune response);GO:0003823(antigen binding);GO:0006910(phagocytosis, recognition);GO:0006911(phagocytosis, engulfment);GO:0006958(complement activation, classical pathway);GO:0009897(external side of plasma membrane);GO:0034987(immunoglobulin receptor binding);GO:0042571(immunoglobulin complex, circulating);GO:0042742(defense response to bacterium);GO:0…	NA	NA	NA		protein_coding	9.17913	18.5469	1.1751	4.19106	1.50512	0.859501	0.29632	0.297019	0.652722	0.246513	14.7093	3.87865	2.1359e-09	5.03844e-06	up
MSTRG.12393	CXCL9	ENSSSCT00000058978	GO:0005125(cytokine activity);GO:0005576(extracellular region);GO:0005615(extracellular space);GO:0006935(chemotaxis);GO:0006952(defense response);GO:0006954(inflammatory response);GO:0006955(immune response);GO:0007189(adenylate cyclase-activating G protein-coupled receptor signaling pathway);GO:0008009(chemokine activity);GO:0009617(response to bacterium);GO:0009897(external side of plasma memb…	04060(Cytokine-cytokine receptor interaction);04061(Viral protein interaction with cytokine and cytokine receptor);04062(Chemokine signaling pathway);04620(Toll-like receptor signaling pathway)	NA	NA	C-X-C motif chemokine ligand 9 [Source:VGNC Symbol;Acc:VGNC:87107]	protein_coding	4.40267	14.51	1.17081	5.20137	2.80606	0.572392	0.305974	0.243029	0.923808	0.858297	9.67483	3.27424	5.67639e-09	1.24337e-05	up
ENSSSCG00000017466	CCR7	ENSSSCT00000019014	GO:0002408(myeloid dendritic cell chemotaxis);GO:0002606(positive regulation of dendritic cell antigen processing and presentation);GO:0002885(positive regulation of hypersensitivity);GO:0002922(positive regulation of humoral immune response);GO:0004930(G protein-coupled receptor activity);GO:0004950(chemokine receptor activity);GO:0005739(mitochondrion);GO:0005886(plasma membrane);GO:0006935(che…	04060(Cytokine-cytokine receptor interaction);04061(Viral protein interaction with cytokine and cytokine receptor);04062(Chemokine signaling pathway)	NA	NA	C-C motif chemokine receptor 7 [Source:VGNC Symbol;Acc:VGNC:86372]	protein_coding	0.218081	3.19594	0.052427	0.34092	0.147021	0.032573	0.020604	0.014037	0.032771	0.035261	29.2385	4.8698	3.91593e-08	8.00572e-05	up
ENSSSCG00000026695	TNFSF14	ENSSSCT00000080967;ENSSSCT00000039626;ENSSSCT00000025464	GO:0005102(signaling receptor binding);GO:0005164(tumor necrosis factor receptor binding);GO:0006915(apoptotic process);GO:0006955(immune response);GO:0010818(T cell chemotaxis);GO:0010820(positive regulation of T cell chemotaxis);GO:0016020(membrane);GO:0016021(integral component of membrane);GO:0031295(T cell costimulation);GO:0043027(cysteine-type endopeptidase inhibitor activity involved in a…	04060(Cytokine-cytokine receptor interaction);04061(Viral protein interaction with cytokine and cytokine receptor);04064(NF-kappa B signaling pathway);05168(Herpes simplex virus 1 infection);05168(Herpes simplex virus 1 infection)	NA	NA	TNF superfamily member 14 [Source:VGNC Symbol;Acc:VGNC:94270]	protein_coding	0.251698	0.692854	0.445417	0.633171	0.484744	0.206192	0.139612	0.0771552	0.0913031	0.107093	4.03615	2.01298	1.07034e-07	0.000205144	up
ENSSSCG00000033381	IRF4	ENSSSCT00000040764	GO:0000786(nucleosome);GO:0000976(transcription cis-regulatory region binding);GO:0000978(RNA polymerase II cis-regulatory region sequence-specific DNA binding);GO:0000981(DNA-binding transcription factor activity, RNA polymerase II-specific);GO:0000987(cis-regulatory region sequence-specific DNA binding);GO:0001228(DNA-binding transcription activator activity, RNA polymerase II-specific);GO:0002…	04659(Th17 cell differentiation)	NA	NA	interferon regulatory factor 4 [Source:VGNC Symbol;Acc:VGNC:89207]	protein_coding	0.664623	3.04094	0.205081	0.813494	0.45515	0.148176	0.041809	0.103831	0.138291	0.041791	10.9291	3.4501	3.95479e-07	0.000606388	up
ENSSSCG00000017044	IL12B	ENSSSCT00000037637	GO:0001916(positive regulation of T cell mediated cytotoxicity);GO:0002230(positive regulation of defense response to virus by host);GO:0002827(positive regulation of T-helper 1 type immune response);GO:0002860(positive regulation of natural killer cell mediated cytotoxicity directed against tumor cell target);GO:0002862(negative regulation of inflammatory response to antigenic stimulus);GO:00048…	04060(Cytokine-cytokine receptor interaction);04620(Toll-like receptor signaling pathway);04622(RIG-I-like receptor signaling pathway);04625(C-type lectin receptor signaling pathway);04630(JAK-STAT signaling pathway);04658(Th1 and Th2 cell differentiation);04940(Type I diabetes mellitus);05133(Pertussis);05134(Legionellosis);05140(Leishmaniasis);05142(Chagas disease);05143(African trypanosomiasis…	NA	NA	interleukin 12B [Source:VGNC Symbol;Acc:VGNC:89079]	protein_coding	0.245493	0.470631	0.032668	0.549987	0.25262	0	0	0.016929	0	0	91.6415	6.51793	9.46278e-07	0.00138184	up
ENSSSCG00000014959	PIWIL4	ENSSSCT00000068218;ENSSSCT00000071193	GO:0003676(nucleic acid binding);GO:0003723(RNA binding);GO:0005634(nucleus);GO:0005654(nucleoplasm);GO:0005737(cytoplasm);GO:0005739(mitochondrion);GO:0006417(regulation of translation);GO:0010669(epithelial structure maintenance);GO:0031047(gene silencing by RNA);GO:0034584(piRNA binding);GO:0034584(piRNA binding)	NA	NA	NA	piwi like RNA-mediated silencing 4 [Source:VGNC Symbol;Acc:VGNC:98200]	protein_coding	0.0916592	0.206843	0.188614	0.235673	0.266052	0.157192	1.38713	0.534166	1.16248	1.46723	0.210026	-2.25136	1.16962e-06	0.00163034	down
ENSSSCG00000000299	TESPA1	ENSSSCT00000042104	GO:0005102(signaling receptor binding);GO:0005829(cytosol);GO:0008180(COP9 signalosome);GO:0010387(COP9 signalosome assembly);GO:0050862(positive regulation of T cell receptor signaling pathway)	NA	NA	NA	thymocyte expressed, positive selection associated 1 [Source:VGNC Symbol;Acc:VGNC:93887]	protein_coding	0.16942	2.4203	0.117786	0.544357	0.335808	0.125422	0.018126	0.029731	0.079169	0.023849	12.9848	3.69876	1.54726e-06	0.00206297	up
MSTRG.4544	WDFY4	ENSSSCT00000098627;ENSSSCT00000099082;ENSSSCT00000067792	GO:0019882(antigen processing and presentation);GO:0036037(CD8-positive, alpha-beta T cell activation);GO:0098586(cellular response to virus);GO:0098586(cellular response to virus)	NA	NA	NA	WDFY family member 4 [Source:HGNC Symbol;Acc:HGNC:29323]	protein_coding	2.11285	17.0828	1.14127	2.98386	1.87113	0.804392	0.365933	0.255103	1.20611	0.468785	8.12557	3.02247	2.6195e-06	0.00321319	up
ENSSSCG00000051485	ENSSSCG00000051485	ENSSSCT00000086951	NA	NA	NA	NA		protein_coding	0.021844	0.160275	0.017707	0.061038	0.067917	0	0	0	0	0	657.562	9.36098	4.21697e-06	0.00478954	up
ENSSSCG00000009720	DDX60	ENSSSCT00000049404;ENSSSCT00000065233;ENSSSCT00000071910;ENSSSCT00000047342	GO:0000166(nucleotide binding);GO:0003676(nucleic acid binding);GO:0003690(double-stranded DNA binding);GO:0003723(RNA binding);GO:0003725(double-stranded RNA binding);GO:0003727(single-stranded RNA binding);GO:0004386(helicase activity);GO:0005524(ATP binding);GO:0005737(cytoplasm);GO:0005829(cytosol);GO:0009615(response to virus);GO:0045111(intermediate filament cytoskeleton);GO:0051607(defense…	NA	K20103	EC:3.6.4.13	DExD/H-box helicase 60 [Source:VGNC Symbol;Acc:VGNC:87234]	protein_coding	0.646334	1.92508	0.582114	1.30827	0.968312	0.442948	0.244385	0.153471	0.500501	0.285107	3.3387	1.73929	4.5582e-06	0.00498261	up
ENSSSCG00000056251	CCL22	ENSSSCT00000099611	GO:0002548(monocyte chemotaxis);GO:0005125(cytokine activity);GO:0005576(extracellular region);GO:0005615(extracellular space);GO:0006935(chemotaxis);GO:0006954(inflammatory response);GO:0006955(immune response);GO:0007186(G protein-coupled receptor signaling pathway);GO:0008009(chemokine activity);GO:0030593(neutrophil chemotaxis);GO:0043547(positive regulation of GTPase activity);GO:0048020(CCR…	04060(Cytokine-cytokine receptor interaction);04061(Viral protein interaction with cytokine and cytokine receptor);04062(Chemokine signaling pathway);04625(C-type lectin receptor signaling pathway)	NA	NA	C-C motif chemokine ligand 22 [Source:NCBI gene (formerly Entrezgene);Acc:100516016]	protein_coding	0.338475	3.18428	0.102325	0.226421	0.176759	0.03058	0	0.046429	0	0	52.3089	5.70899	9.09132e-06	0.00912527	up
ENSSSCG00000002507	BCL11B	ENSSSCT00000002785;ENSSSCT00000080767;ENSSSCT00000088847	GO:0000978(RNA polymerase II cis-regulatory region sequence-specific DNA binding);GO:0001228(DNA-binding transcription activator activity, RNA polymerase II-specific);GO:0003334(keratinocyte development);GO:0003382(epithelial cell morphogenesis);GO:0003700(DNA-binding transcription factor activity);GO:0005634(nucleus);GO:0006357(regulation of transcription by RNA polymerase II);GO:0006366(transcr…	05202(Transcriptional misregulation in cancer);05202(Transcriptional misregulation in cancer)	NA	NA	BAF chromatin remodeling complex subunit BCL11B [Source:VGNC Symbol;Acc:VGNC:96563]	protein_coding	0.245514	2.26691	0.0700262	0.520163	0.424671	0.108496	0.0631484	0.0198094	0.0882104	0.0133077	12.0397	3.58972	9.22466e-06	0.00912527	up
MSTRG.10579	PIK3CD	ENSSSCT00000032225	GO:0001938(positive regulation of endothelial cell proliferation);GO:0005943(phosphatidylinositol 3-kinase complex, class IA);GO:0010595(positive regulation of endothelial cell migration);GO:0010628(positive regulation of gene expression);GO:0014065(phosphatidylinositol 3-kinase signaling);GO:0016301(kinase activity);GO:0016310(phosphorylation);GO:0016740(transferase activity);GO:0030335(positive…	00562(Inositol phosphate metabolism);01100(Metabolic pathways);01521(EGFR tyrosine kinase inhibitor resistance);01522(Endocrine resistance);01524(Platinum drug resistance);04012(ErbB signaling pathway);04014(Ras signaling pathway);04015(Rap1 signaling pathway);04024(cAMP signaling pathway);04062(Chemokine signaling pathway);04066(HIF-1 signaling pathway);04068(FoxO signaling pathway);04070(Phosph…	K00922	EC:2.7.1.153	phosphatidylinositol-4,5-bisphosphate 3-kinase catalytic subunit delta [Source:VGNC Symbol;Acc:VGNC:91442]	protein_coding	1.29307	13.0478	0.707445	1.86028	1.27046	0.780788	0.344614	0.24997	0.451785	0.394919	8.18112	3.0323	9.79035e-06	0.00938221	up
ENSSSCG00000032686	RUNX3	ENSSSCT00000090054	GO:0001222(transcription corepressor binding);GO:0003677(DNA binding);GO:0003700(DNA-binding transcription factor activity);GO:0005524(ATP binding);GO:0005634(nucleus);GO:0005654(nucleoplasm);GO:0005730(nucleolus);GO:0005737(cytoplasm);GO:0005829(cytosol);GO:0006355(regulation of DNA-templated transcription);GO:0006468(protein phosphorylation);GO:0043231(intracellular membrane-bounded organelle);…	04658(Th1 and Th2 cell differentiation);05169(Epstein-Barr virus infection)	NA	NA	RUNX family transcription factor 3 [Source:VGNC Symbol;Acc:VGNC:92518]	protein_coding	0.649487	6.39476	0.318164	0.813789	0.760097	0.338469	0.167441	0.111506	0.290672	0.081671	9.02876	3.17453	1.05197e-05	0.00977564	up
MSTRG.10861	ENSSSCG00000003655	ENSSSCT00000004051	NA	NA	NA	NA		protein_coding	0.158102	0.095761	0.12135	0.099522	0.088767	0.459717	0.512386	0.27982	0.458765	0.150045	0.302839	-1.72338	1.25949e-05	0.0111825	down
ENSSSCG00000034469	ENSSSCG00000034469	ENSSSCT00000051780	GO:0004896(cytokine receptor activity);GO:0004923(leukemia inhibitory factor receptor activity);GO:0004924(oncostatin-M receptor activity);GO:0005127(ciliary neurotrophic factor receptor binding);GO:0008284(positive regulation of cell population proliferation);GO:0009897(external side of plasma membrane);GO:0016020(membrane);GO:0016021(integral component of membrane);GO:0019221(cytokine-mediated …	NA	NA	NA		protein_coding	0.150156	8.54012	0.264307	0.201886	0.308438	0.036829	0.023425	0.006024	0.126379	0.048169	39.3018	5.29653	1.27629e-05	0.0111825	up
ENSSSCG00000008348	PLEK	ENSSSCT00000085992;ENSSSCT00000009142	GO:0002244(hematopoietic progenitor cell differentiation);GO:0002576(platelet degranulation);GO:0005080(protein kinase C binding);GO:0005737(cytoplasm);GO:0005886(plasma membrane);GO:0007229(integrin-mediated signaling pathway);GO:0010920(negative regulation of inositol phosphate biosynthetic process);GO:0010925(positive regulation of inositol-polyphosphate 5-phosphatase activity);GO:0030030(cell…	NA	NA	NA	pleckstrin [Source:VGNC Symbol;Acc:VGNC:91531]	protein_coding	0.532249	4.65685	0.322104	0.427847	0.489244	0.131342	0.137307	0.0636455	0.32829	0.10778	8.36619	3.06457	1.4016e-05	0.0119393	up
ENSSSCG00000034390	CARD11	ENSSSCT00000062181	GO:0001772(immunological synapse);GO:0005737(cytoplasm);GO:0005886(plasma membrane);GO:0007165(signal transduction);GO:0007249(I-kappaB kinase/NF-kappaB signaling);GO:0030183(B cell differentiation);GO:0030890(positive regulation of B cell proliferation);GO:0031295(T cell costimulation);GO:0032449(CBM complex);GO:0032743(positive regulation of interleukin-2 production);GO:0035739(CD4-positive, al…	04064(NF-kappa B signaling pathway);04660(T cell receptor signaling pathway);04662(B cell receptor signaling pathway)	NA	NA	caspase recruitment domain family member 11 [Source:VGNC Symbol;Acc:VGNC:86186]	protein_coding	0.482784	7.9786	0.405631	1.4063	0.787366	0.429659	0.087254	0.129731	0.36074	0.17722	9.33703	3.22296	1.53257e-05	0.0121295	up
ENSSSCG00000031106	PLA2G2D	ENSSSCT00000058054	GO:0002361(CD4-positive, CD25-positive, alpha-beta regulatory T cell differentiation);GO:0002864(regulation of acute inflammatory response to antigenic stimulus);GO:0004623(phospholipase A2 activity);GO:0005509(calcium ion binding);GO:0005543(phospholipid binding);GO:0005576(extracellular region);GO:0006629(lipid metabolic process);GO:0006644(phospholipid metabolic process);GO:0008201(heparin bin…	00564(Glycerophospholipid metabolism);00565(Ether lipid metabolism);00590(Arachidonic acid metabolism);00591(Linoleic acid metabolism);00592(alpha-Linolenic acid metabolism);01100(Metabolic pathways);04014(Ras signaling pathway);04270(Vascular smooth muscle contraction);04972(Pancreatic secretion);04975(Fat digestion and absorption)	K01047	EC:3.1.1.4	phospholipase A2 group IID [Source:VGNC Symbol;Acc:VGNC:91491]	protein_coding	0.823024	7.11376	0.231012	0.798213	0.794232	0.185163	0.097996	0.069467	0.276631	0	15.5107	3.9552	1.53847e-05	0.0121295	up
MSTRG.1334	TRAF1	ENSSSCT00000006061	GO:0005164(tumor necrosis factor receptor binding);GO:0005737(cytoplasm);GO:0007165(signal transduction);GO:0008270(zinc ion binding);GO:0009898(cytoplasmic side of plasma membrane);GO:0031625(ubiquitin protein ligase binding);GO:0031996(thioesterase binding);GO:0033209(tumor necrosis factor-mediated signaling pathway);GO:0042802(identical protein binding);GO:0042981(regulation of apoptotic proce…	04064(NF-kappa B signaling pathway);04210(Apoptosis);04668(TNF signaling pathway);05200(Pathways in cancer);05202(Transcriptional misregulation in cancer);05203(Viral carcinogenesis);05222(Small cell lung cancer)	NA	NA	TNF receptor associated factor 1 [Source:VGNC Symbol;Acc:VGNC:94358]	protein_coding	3.94456	7.90812	3.89077	5.44645	5.03826	2.44282	1.95863	1.81134	2.39659	3.13769	2.23274	1.15882	1.54259e-05	0.0121295	up
MSTRG.11494	LTB	ENSSSCT00000098280;ENSSSCT00000092413	GO:0005125(cytokine activity);GO:0005164(tumor necrosis factor receptor binding);GO:0005615(extracellular space);GO:0006955(immune response);GO:0007165(signal transduction);GO:0016020(membrane);GO:0016021(integral component of membrane);GO:0016021(integral component of membrane)	04060(Cytokine-cytokine receptor interaction);04064(NF-kappa B signaling pathway);05323(Rheumatoid arthritis);05323(Rheumatoid arthritis)	NA	NA	lymphotoxin beta [Source:NCBI gene (formerly Entrezgene);Acc:100155581]	protein_coding	0.565409	18.0956	0.58405	0.880258	1.11787	0.338063	0.263994	0.26277	0.486382	0.13708	14.2735	3.83527	1.79197e-05	0.013084	up
ENSSSCG00000038351	TNFRSF18	ENSSSCT00000050235	GO:0002687(positive regulation of leukocyte migration);GO:0005031(tumor necrosis factor receptor activity);GO:0005887(integral component of plasma membrane);GO:0016020(membrane);GO:0016021(integral component of membrane);GO:0033209(tumor necrosis factor-mediated signaling pathway);GO:0042531(positive regulation of tyrosine phosphorylation of STAT protein);GO:0043066(negative regulation of apoptot…	04060(Cytokine-cytokine receptor interaction)	NA	NA	TNF receptor superfamily member 18 [Source:VGNC Symbol;Acc:VGNC:94262]	protein_coding	0.21421	0.402636	0	0.677159	0.108178	0	0	0	0	0	2804.37	11.4535	1.84092e-05	0.0131288	up
MSTRG.6535	MS4A1	ENSSSCT00000023319;ENSSSCT00000100371	GO:0002115(store-operated calcium entry);GO:0005654(nucleoplasm);GO:0005886(plasma membrane);GO:0005887(integral component of plasma membrane);GO:0007166(cell surface receptor signaling pathway);GO:0009617(response to bacterium);GO:0009897(external side of plasma membrane);GO:0009986(cell surface);GO:0019865(immunoglobulin binding);GO:0030183(B cell differentiation);GO:0042113(B cell activation);…	04640(Hematopoietic cell lineage);04640(Hematopoietic cell lineage)	NA	NA	membrane spanning 4-domains A1 [Source:VGNC Symbol;Acc:VGNC:90406]	protein_coding	0.432348	20.817	0.433147	0.491716	0.35968	0.046252	0	0	0.0733525	0	188.403	7.55768	1.91759e-05	0.0131417	up
ENSSSCG00000040885	ENSSSCG00000040885	ENSSSCT00000057461	GO:0002029(desensitization of G protein-coupled receptor signaling pathway);GO:0004675(transmembrane receptor protein serine/threonine kinase activity);GO:0005886(plasma membrane);GO:0007178(transmembrane receptor protein serine/threonine kinase signaling pathway);GO:0016020(membrane);GO:0030549(acetylcholine receptor activator activity);GO:0033130(acetylcholine receptor binding);GO:0045202(synap…	NA	NA	NA		protein_coding	0.0472624	1.56514	0.0587119	0.0577923	0.208252	0	0	0	0	0	3874.32	11.9197	2.0576e-05	0.013717	up
MSTRG.10059	NLRC5	ENSSSCT00000054539	GO:0005634(nucleus);GO:0005829(cytosol);GO:0009617(response to bacterium);GO:0032088(negative regulation of NF-kappaB transcription factor activity);GO:0045087(innate immune response);GO:0060339(negative regulation of type I interferon-mediated signaling pathway)	NA	NA	NA	NLR family CARD domain containing 5 [Source:VGNC Symbol;Acc:VGNC:90782]	protein_coding	7.13991	13.5778	4.02021	17.6129	10.4267	4.04467	3.69629	1.70832	4.66106	3.91718	2.92761	1.54972	2.42843e-05	0.0158448	up
ENSSSCG00000016159	CPS1	ENSSSCT00000058996	GO:0000166(nucleotide binding);GO:0003824(catalytic activity);GO:0004087(carbamoyl-phosphate synthase (ammonia) activity);GO:0004088(carbamoyl-phosphate synthase (glutamine-hydrolyzing) activity);GO:0005524(ATP binding);GO:0005730(nucleolus);GO:0005739(mitochondrion);GO:0006207('de novo' pyrimidine nucleobase biosynthetic process);GO:0006541(glutamine metabolic process);GO:0006807(nitrogen compou…	00220(Arginine biosynthesis);00250(Alanine, aspartate and glutamate metabolism);00910(Nitrogen metabolism);01100(Metabolic pathways);01200(Carbon metabolism);01230(Biosynthesis of amino acids)	K01948	EC:6.3.4.16	carbamoyl-phosphate synthase 1 [Source:VGNC Symbol;Acc:VGNC:95991]	protein_coding	0.345768	0.00958323	0.0216243	0	0.0389481	0	0	0	0	0	831.847	9.70018	2.60574e-05	0.0166474	up
ENSSSCG00000056276	SLAMF9	ENSSSCT00000106684	GO:0009986(cell surface)	NA	NA	NA	SLAM family member 9 [Source:HGNC Symbol;Acc:HGNC:18430]	protein_coding	0.23086	0.891376	0	0.115317	0.044755	0	0	0	0	0	2564.62	11.3245	3.07617e-05	0.0188668	up
ENSSSCG00000033768	LAX1	ENSSSCT00000057419;ENSSSCT00000016644;ENSSSCT00000048402	GO:0005794(Golgi apparatus);GO:0005829(cytosol);GO:0005886(plasma membrane);GO:0006955(immune response);GO:0016020(membrane);GO:0016021(integral component of membrane);GO:0019901(protein kinase binding);GO:0035556(intracellular signal transduction);GO:0042113(B cell activation);GO:0042169(SH2 domain binding);GO:0043407(negative regulation of MAP kinase activity);GO:0046649(lymphocyte activation);…	NA	NA	NA	lymphocyte transmembrane adaptor 1 [Source:VGNC Symbol;Acc:VGNC:89650]	protein_coding	0.786209	4.24956	0.237788	1.10437	0.773511	0.439125	0.219723	0.0907254	0.223446	0.108723	6.61103	2.72487	3.51294e-05	0.0205398	up
ENSSSCG00000012446	P2RY10	ENSSSCT00000033817;ENSSSCT00000105882;ENSSSCT00000013612	GO:0004930(G protein-coupled receptor activity);GO:0005887(integral component of plasma membrane);GO:0007186(G protein-coupled receptor signaling pathway);GO:0016020(membrane);GO:0016021(integral component of membrane);GO:0035025(positive regulation of Rho protein signal transduction);GO:0035589(G protein-coupled purinergic nucleotide receptor signaling pathway);GO:0045028(G protein-coupled purin…	04080(Neuroactive ligand-receptor interaction);04080(Neuroactive ligand-receptor interaction)	NA	NA	P2Y receptor family member 10 [Source:VGNC Symbol;Acc:VGNC:91123]	protein_coding	0.251909	1.96946	0.123313	0.344415	0.167799	0.0903643	0.0145687	0	0.0477203	0	18.7149	4.22612	3.62558e-05	0.0205398	up
ENSSSCG00000006764	PTPN22	ENSSSCT00000007410;ENSSSCT00000059891;ENSSSCT00000045740	GO:0002230(positive regulation of defense response to virus by host);GO:0002685(regulation of leukocyte migration);GO:0004725(protein tyrosine phosphatase activity);GO:0004726(non-membrane spanning protein tyrosine phosphatase activity);GO:0005634(nucleus);GO:0005737(cytoplasm);GO:0006470(protein dephosphorylation);GO:0009898(cytoplasmic side of plasma membrane);GO:0010628(positive regulation of …	NA	K18024	EC:3.1.3.48	protein tyrosine phosphatase non-receptor type 22 [Source:VGNC Symbol;Acc:VGNC:91978]	protein_coding	0.186233	2.7705	0.166069	0.463157	0.388824	0.15477	0.0705889	0.0612864	0.100525	0.0964695	8.21847	3.03887	3.64414e-05	0.0205398	up
ENSSSCG00000039706	ENSSSCG00000039706	ENSSSCT00000048010	GO:0005576(extracellular region);GO:0006869(lipid transport);GO:0008289(lipid binding);GO:0042157(lipoprotein metabolic process)	NA	NA	NA		protein_coding	0.30137	3.38615	0.194082	0.567405	0.28556	0.051603	0.064296	0.048503	0.273595	0.082631	9.09396	3.18491	3.68183e-05	0.0205398	up
MSTRG.7613	SEPTIN1	ENSSSCT00000008548	GO:0000166(nucleotide binding);GO:0003924(GTPase activity);GO:0005525(GTP binding);GO:0005856(cytoskeleton);GO:0005940(septin ring);GO:0007056(spindle assembly involved in female meiosis);GO:0008021(synaptic vesicle);GO:0008104(protein localization);GO:0015630(microtubule cytoskeleton);GO:0017157(regulation of exocytosis);GO:0030496(midbody);GO:0031105(septin complex);GO:0032153(cell division sit…	05100(Bacterial invasion of epithelial cells)	NA	NA	septin 1 [Source:VGNC Symbol;Acc:VGNC:92718]	protein_coding	1.86933	22.318	0.937756	3.29065	1.88879	1.30175	0.476188	0.575706	0.810012	0.31943	8.70049	3.1211	3.68386e-05	0.0205398	up
MSTRG.12411	ENSSSCG00000036445	ENSSSCT00000049718	GO:0005125(cytokine activity);GO:0005576(extracellular region);GO:0005615(extracellular space);GO:0006935(chemotaxis);GO:0006952(defense response);GO:0006954(inflammatory response);GO:0006955(immune response);GO:0007165(signal transduction);GO:0008009(chemokine activity);GO:0030593(neutrophil chemotaxis);GO:0045236(CXCR chemokine receptor binding);GO:0060326(cell chemotaxis);GO:0061844(antimicrob…	04060(Cytokine-cytokine receptor interaction);04061(Viral protein interaction with cytokine and cytokine receptor);04062(Chemokine signaling pathway)	NA	NA	C-X-C motif chemokine ligand 13 [Source:VGNC Symbol;Acc:VGNC:87104]	protein_coding	1.06624	24.2437	0.780137	0.940103	0.500037	0.135764	0.17236	0.345116	0.150521	0.157364	28.6437	4.84015	3.87872e-05	0.0212402	up
ENSSSCG00000054928	ENSSSCG00000054928	ENSSSCT00000036902	GO:0003824(catalytic activity);GO:0008270(zinc ion binding);GO:0016787(hydrolase activity);GO:0046872(metal ion binding)	NA	NA	NA		protein_coding	1.50942	4.38447	1.6846	1.72126	2.14632	0.664107	0.750725	0.467134	1.29265	0.427646	3.17746	1.66788	4.22191e-05	0.0216251	up
ENSSSCG00000030821	ENSSSCG00000030821	ENSSSCT00000033380	GO:0004888(transmembrane signaling receptor activity);GO:0005886(plasma membrane)	NA	NA	NA	Fc alpha and mu receptor [Source:VGNC Symbol;Acc:VGNC:88058]	protein_coding	0.018434	3.81995	0.131859	0.227235	0.114957	0.020353	0	0	0	0	211.882	7.72712	4.23109e-05	0.0216251	up
ENSSSCG00000013111	CD6	ENSSSCT00000033422;ENSSSCT00000036628;ENSSSCT00000014331;ENSSSCT00000100489	GO:0001530(lipopolysaccharide binding);GO:0001771(immunological synapse formation);GO:0001772(immunological synapse);GO:0002438(acute inflammatory response to antigenic stimulus);GO:0005044(scavenger receptor activity);GO:0006897(endocytosis);GO:0007157(heterophilic cell-cell adhesion via plasma membrane cell adhesion molecules);GO:0009897(external side of plasma membrane);GO:0016020(membrane);GO…	04514(Cell adhesion molecules);04514(Cell adhesion molecules)	NA	NA	CD6 molecule [Source:VGNC Symbol;Acc:VGNC:86423]	protein_coding	0.819121	4.25228	0.290704	1.60092	0.642385	0.555036	0.137184	0.0653833	0.243013	0.099329	6.91435	2.78959	4.55243e-05	0.0224576	up
ENSSSCG00000006852	NTNG1	ENSSSCT00000064513;ENSSSCT00000037350;ENSSSCT00000007505;ENSSSCT00000035789	GO:0005886(plasma membrane);GO:0007409(axonogenesis);GO:0009887(animal organ morphogenesis);GO:0009888(tissue development);GO:0010975(regulation of neuron projection development);GO:0016020(membrane);GO:0016021(integral component of membrane);GO:0016477(cell migration);GO:0034446(substrate adhesion-dependent cell spreading);GO:0043256(laminin complex);GO:0046658(anchored component of plasma membr…	04360(Axon guidance);04514(Cell adhesion molecules);04514(Cell adhesion molecules)	NA	NA	netrin G1 [Source:VGNC Symbol;Acc:VGNC:90935]	protein_coding	1.82884	0.816505	1.36179	2.50218	5.16765	0.638771	0.533373	0.572064	0.954	0.586942	3.55447	1.82964	5.35181e-05	0.0256435	up
MSTRG.8960	CD53	ENSSSCT00000007448	GO:0001772(immunological synapse);GO:0005886(plasma membrane);GO:0005887(integral component of plasma membrane);GO:0005911(cell-cell junction);GO:0016020(membrane);GO:0016021(integral component of membrane);GO:0042802(identical protein binding);GO:1901741(positive regulation of myoblast fusion)	NA	NA	NA	CD53 molecule [Source:VGNC Symbol;Acc:VGNC:86421]	protein_coding	3.2362	36.9577	2.20231	4.01065	3.83399	2.12026	0.584319	0.799954	2.31896	1.01777	7.3438	2.87653	5.62373e-05	0.0260703	up
MSTRG.6889	ENSSSCG00000030693	ENSSSCT00000081237	GO:0016020(membrane);GO:0016021(integral component of membrane)	NA	NA	NA	tetraspanin 16 [Source:VGNC Symbol;Acc:VGNC:94505]	protein_coding	0	0	0	0	0	0.261762	0.174893	0.116551	0.196609	0.094402	0.000592265	-10.7215	5.69592e-05	0.0260703	down
MSTRG.9762	ENSSSCG00000000854	ENSSSCT00000000931	GO:0005041(low-density lipoprotein particle receptor activity);GO:0005509(calcium ion binding);GO:0005540(hyaluronic acid binding);GO:0006897(endocytosis);GO:0007155(cell adhesion);GO:0016020(membrane);GO:0016021(integral component of membrane);GO:0030169(low-density lipoprotein particle binding)	NA	NA	NA		protein_coding	0.921944	35.211	1.09109	0.670056	0.747803	0.128627	0.33786	0.224475	0.428074	0.379566	25.7853	4.68848	6.09059e-05	0.0272393	up
ENSSSCG00000044472	COL19A1	ENSSSCT00000074211	GO:0007519(skeletal muscle tissue development);GO:0030198(extracellular matrix organization)	04974(Protein digestion and absorption)	NA	NA	collagen type XIX alpha 1 chain [Source:HGNC Symbol;Acc:HGNC:2196]	protein_coding	0.044207	1.33957	0.036307	0.068245	0.031096	0.01966	0.013742	0.005646	0.038875	0.021503	15.2819	3.93376	6.2512e-05	0.0273856	up
MSTRG.11459	UBD	ENSSSCT00000035963	GO:0001650(fibrillar center);GO:0005634(nucleus);GO:0005654(nucleoplasm);GO:0005737(cytoplasm);GO:0006511(ubiquitin-dependent protein catabolic process);GO:0016235(aggresome);GO:0016567(protein ubiquitination);GO:0034341(response to interferon-gamma);GO:0034612(response to tumor necrosis factor);GO:0043011(myeloid dendritic cell differentiation);GO:0043065(positive regulation of apoptotic process…	NA	NA	NA	ubiquitin D [Source:NCBI gene (formerly Entrezgene);Acc:100294688]	protein_coding	4.69602	28.9075	1.86118	5.40715	4.82584	2.28932	1.18022	0.420444	2.65055	0.850633	6.18275	2.62825	6.35266e-05	0.0274381	up
ENSSSCG00000013473	GNA15	ENSSSCT00000014718;ENSSSCT00000078567	GO:0000166(nucleotide binding);GO:0001508(action potential);GO:0001664(G protein-coupled receptor binding);GO:0003924(GTPase activity);GO:0005834(heterotrimeric G-protein complex);GO:0007165(signal transduction);GO:0007186(G protein-coupled receptor signaling pathway);GO:0007188(adenylate cyclase-modulating G protein-coupled receptor signaling pathway);GO:0007200(phospholipase C-activating G prot…	04020(Calcium signaling pathway);04926(Relaxin signaling pathway);05142(Chagas disease);05146(Amoebiasis);05146(Amoebiasis)	NA	NA	G protein subunit alpha 15 [Source:VGNC Symbol;Acc:VGNC:88520]	protein_coding	0.454256	1.9171	0.215518	0.5539	0.30955	0.17919	0.0999592	0.085832	0.244348	0.0916097	4.92243	2.29937	6.59509e-05	0.0280896	up
ENSSSCG00000040815	DUSP5	ENSSSCT00000056464	GO:0001706(endoderm formation);GO:0004721(phosphoprotein phosphatase activity);GO:0004722(protein serine/threonine phosphatase activity);GO:0004725(protein tyrosine phosphatase activity);GO:0005634(nucleus);GO:0005737(cytoplasm);GO:0006470(protein dephosphorylation);GO:0008138(protein tyrosine/serine/threonine phosphatase activity);GO:0008330(protein tyrosine/threonine phosphatase activity);GO:00…	04010(MAPK signaling pathway)	K04459	EC:3.1.3.16;EC:3.1.3.48	dual specificity phosphatase 5 [Source:VGNC Symbol;Acc:VGNC:87487]	protein_coding	1.03147	2.54511	1.46342	1.29469	1.44072	0.283975	0.459183	0.559699	0.733888	0.612866	2.93455	1.55314	7.09285e-05	0.0286895	up
MSTRG.1683	ITGA8	ENSSSCT00000059930	GO:0001822(kidney development);GO:0005178(integrin binding);GO:0005783(endoplasmic reticulum);GO:0005886(plasma membrane);GO:0007155(cell adhesion);GO:0007160(cell-matrix adhesion);GO:0007229(integrin-mediated signaling pathway);GO:0008305(integrin complex);GO:0009897(external side of plasma membrane);GO:0009986(cell surface);GO:0016020(membrane);GO:0016021(integral component of membrane);GO:0033…	04151(PI3K-Akt signaling pathway);04510(Focal adhesion);04512(ECM-receptor interaction);04514(Cell adhesion molecules);04810(Regulation of actin cytoskeleton);05165(Human papillomavirus infection);05410(Hypertrophic cardiomyopathy);05412(Arrhythmogenic right ventricular cardiomyopathy);05414(Dilated cardiomyopathy)	NA	NA	integrin subunit alpha 8 [Source:VGNC Symbol;Acc:VGNC:96379]	protein_coding	0.322082	7.79102	1.06572	0.699022	1.1151	0.343497	0.440951	0.160548	0.389067	0.365569	6.46783	2.69328	7.19152e-05	0.0286895	up
MSTRG.10231	RYR1	ENSSSCT00000102403;ENSSSCT00000099898;ENSSSCT00000092480	GO:0001666(response to hypoxia);GO:0005219(ryanodine-sensitive calcium-release channel activity);GO:0005737(cytoplasm);GO:0005886(plasma membrane);GO:0005938(cell cortex);GO:0031674(I band);GO:0033017(sarcoplasmic reticulum membrane);GO:0048763(calcium-induced calcium release activity);GO:0051209(release of sequestered calcium ion into cytosol);GO:0071313(cellular response to caffeine);GO:0071313…	04020(Calcium signaling pathway);04371(Apelin signaling pathway);04713(Circadian entrainment);04730(Long-term depression);04921(Oxytocin signaling pathway);05017(Spinocerebellar ataxia);05020(Prion disease);05022(Pathways of neurodegeneration - multiple diseases);05022(Pathways of neurodegeneration - multiple diseases)	NA	NA	ryanodine receptor 1 [Source:NCBI gene (formerly Entrezgene);Acc:396718]	protein_coding	0.0468482	0.0893549	0.0493479	0.176086	0.13217	0.0328971	0.024254	0.00553557	0.0394385	0.0182599	4.10189	2.03629	7.27021e-05	0.0286895	up
MSTRG.5502	DOCK2	ENSSSCT00000053732;ENSSSCT00000018520;ENSSSCT00000093890	GO:0001766(membrane raft polarization);GO:0001768(establishment of T cell polarity);GO:0001771(immunological synapse formation);GO:0002277(myeloid dendritic cell activation involved in immune response);GO:0005085(guanyl-nucleotide exchange factor activity);GO:0005096(GTPase activator activity);GO:0005737(cytoplasm);GO:0005886(plasma membrane);GO:0006935(chemotaxis);GO:0007010(cytoskeleton organiz…	04062(Chemokine signaling pathway);04062(Chemokine signaling pathway)	NA	NA	dedicator of cytokinesis 2 [Source:VGNC Symbol;Acc:VGNC:87392]	protein_coding	2.35597	21.1624	1.23061	3.96604	2.27474	1.78105	0.616811	0.492779	1.38058	0.774855	6.14136	2.61856	7.31299e-05	0.0286895	up
MSTRG.5501	LCP2	ENSSSCT00000071852;ENSSSCT00000089178;ENSSSCT00000098243	GO:0005829(cytosol);GO:0005911(cell-cell junction);GO:0007169(transmembrane receptor protein tyrosine kinase signaling pathway);GO:0035556(intracellular signal transduction);GO:0036398(TCR signalosome);GO:0044853(plasma membrane raft);GO:0045576(mast cell activation);GO:0045860(positive regulation of protein kinase activity);GO:0050852(T cell receptor signaling pathway);GO:0050852(T cell receptor…	04015(Rap1 signaling pathway);04380(Osteoclast differentiation);04611(Platelet activation);04650(Natural killer cell mediated cytotoxicity);04660(T cell receptor signaling pathway);04664(Fc epsilon RI signaling pathway);05135(Yersinia infection);05135(Yersinia infection)	NA	NA	lymphocyte cytosolic protein 2 [Source:VGNC Symbol;Acc:VGNC:89664]	protein_coding	1.83381	12.0477	0.981712	3.54193	2.1435	1.56662	0.431682	0.304689	1.02182	0.537974	5.31966	2.41133	7.40238e-05	0.0286895	up
ENSSSCG00000038345	IKZF1	ENSSSCT00000050482;ENSSSCT00000053455;ENSSSCT00000065304;ENSSSCT00000037648;ENSSSCT00000048473;ENSSSCT00000017023	GO:0000978(RNA polymerase II cis-regulatory region sequence-specific DNA binding);GO:0003677(DNA binding);GO:0003700(DNA-binding transcription factor activity);GO:0005634(nucleus);GO:0005654(nucleoplasm);GO:0005721(pericentric heterochromatin);GO:0005829(cytosol);GO:0006357(regulation of transcription by RNA polymerase II);GO:0019904(protein domain specific binding);GO:0030098(lymphocyte differen…	NA	NA	NA	IKAROS family zinc finger 1 [Source:VGNC Symbol;Acc:VGNC:89073]	protein_coding	1.02426	11.8214	0.591637	1.5626	0.960808	0.736998	0.410908	0.207496	0.581669	0.36727	6.92637	2.7921	7.47613e-05	0.0286895	up
ENSSSCG00000027568	BLK	ENSSSCT00000025629;ENSSSCT00000022403	GO:0000166(nucleotide binding);GO:0002250(adaptive immune response);GO:0002431(Fc receptor mediated stimulatory signaling pathway);GO:0002513(tolerance induction to self antigen);GO:0002576(platelet degranulation);GO:0002902(regulation of B cell apoptotic process);GO:0004672(protein kinase activity);GO:0004712(protein serine/threonine/tyrosine kinase activity);GO:0004713(protein tyrosine kinase a…	NA	K08890	EC:2.7.10.2	BLK proto-onco, Src family tyrosine kinase [Source:VGNC Symbol;Acc:VGNC:85828]	protein_coding	0.140231	4.04074	0.137689	0.490535	0.301919	0.118558	0.118796	0.0309815	0.0404595	0.1343	11.535	3.52795	7.50184e-05	0.0286895	up
MSTRG.7471	ENSSSCG00000025271	ENSSSCT00000049976	GO:0042288(MHC class I protein binding)	05168(Herpes simplex virus 1 infection)	NA	NA		protein_coding	1.31297	6.72442	1.1435	1.07656	1.11911	0.520003	0.116152	0.177804	0.403674	0	9.34317	3.22391	7.57793e-05	0.0286895	up
ENSSSCG00000015543	CACNA1E	ENSSSCT00000016932;ENSSSCT00000084427	GO:0005216(ion channel activity);GO:0005244(voltage-gated ion channel activity);GO:0005245(voltage-gated calcium channel activity);GO:0005262(calcium channel activity);GO:0005509(calcium ion binding);GO:0005891(voltage-gated calcium channel complex);GO:0006811(ion transport);GO:0006816(calcium ion transport);GO:0007268(chemical synaptic transmission);GO:0008331(high voltage-gated calcium channel …	04010(MAPK signaling pathway);04020(Calcium signaling pathway);04930(Type II diabetes mellitus);04930(Type II diabetes mellitus)	NA	NA	calcium voltage-gated channel subunit alpha1 E [Source:VGNC Symbol;Acc:VGNC:86118]	protein_coding	1.81116	0.819079	1.19402	1.07235	0.662483	0.767499	6.46456	2.86161	2.58536	9.50073	0.250638	-1.99632	7.86715e-05	0.0294212	down
ENSSSCG00000038350	GOLT1A	ENSSSCT00000057592	GO:0000137(Golgi cis cisterna);GO:0000139(Golgi membrane);GO:0005635(nuclear envelope);GO:0005783(endoplasmic reticulum);GO:0005802(trans-Golgi network);GO:0005829(cytosol);GO:0006888(endoplasmic reticulum to Golgi vesicle-mediated transport);GO:0007186(G protein-coupled receptor signaling pathway);GO:0007204(positive regulation of cytosolic calcium ion concentration);GO:0016020(membrane);GO:0016…	NA	NA	NA	KiSS-1 metastasis suppressor [Source:VGNC Symbol;Acc:VGNC:89483]	protein_coding	0.315425	0.257668	0.362131	0.226451	0.270691	0.633306	0.773993	0.231321	0.822969	0.668344	0.457635	-1.12773	8.31431e-05	0.0304245	down
MSTRG.11619	FGD2	ENSSSCT00000050416	GO:0001726(ruffle);GO:0005085(guanyl-nucleotide exchange factor activity);GO:0005634(nucleus);GO:0005737(cytoplasm);GO:0005769(early endosome);GO:0005856(cytoskeleton);GO:0007010(cytoskeleton organization);GO:0043507(positive regulation of JUN kinase activity);GO:0046847(filopodium assembly);GO:0046872(metal ion binding);GO:1901981(phosphatidylinositol phosphate binding)	NA	NA	NA	FYVE, RhoGEF and PH domain containing 2 [Source:VGNC Symbol;Acc:VGNC:88095]	protein_coding	3.90896	13.9568	1.87898	5.24234	4.13424	2.1199	1.29945	0.97729	2.32885	1.40288	3.58267	1.84103	8.33386e-05	0.0304245	up
ENSSSCG00000013337	BBOX1	ENSSSCT00000014565	GO:0005506(iron ion binding);GO:0005737(cytoplasm);GO:0005739(mitochondrion);GO:0008270(zinc ion binding);GO:0008336(gamma-butyrobetaine dioxygenase activity);GO:0016491(oxidoreductase activity);GO:0042802(identical protein binding);GO:0045329(carnitine biosynthetic process);GO:0046872(metal ion binding);GO:0051213(dioxygenase activity)	00310(Lysine degradation);01100(Metabolic pathways)	K00471	EC:1.14.11.1	gamma-butyrobetaine hydroxylase 1 [Source:VGNC Symbol;Acc:VGNC:85765]	protein_coding	0.046808	0.544676	0.060021	0	0.043416	0	0	0	0	0	1389.84	10.4407	8.51933e-05	0.0307357	up
ENSSSCG00000037669	PTPN7	ENSSSCT00000045897	GO:0004725(protein tyrosine phosphatase activity);GO:0006470(protein dephosphorylation);GO:0016311(dephosphorylation);GO:0016791(phosphatase activity)	04010(MAPK signaling pathway)	K18019	EC:3.1.3.48	protein tyrosine phosphatase non-receptor type 7 [Source:VGNC Symbol;Acc:VGNC:108279]	protein_coding	0.259733	4.72213	0.449914	1.04229	0.564955	0.385106	0.14969	0.049742	0.273987	0.046379	7.77875	2.95954	9.20232e-05	0.0324366	up
ENSSSCG00000004202	SAMD3	ENSSSCT00000004643	NA	NA	NA	NA	sterile alpha motif domain containing 3 [Source:VGNC Symbol;Acc:VGNC:92568]	protein_coding	0.283925	1.34033	0.117107	0.491996	0.191006	0.102231	0.0946366	0.0166465	0.0601794	0.0162567	8.36134	3.06373	9.75553e-05	0.0332403	up
MSTRG.13059	CD3D	ENSSSCT00000034310	GO:0002250(adaptive immune response);GO:0002376(immune system process);GO:0004888(transmembrane signaling receptor activity);GO:0005886(plasma membrane);GO:0007166(cell surface receptor signaling pathway);GO:0009897(external side of plasma membrane);GO:0016020(membrane);GO:0016021(integral component of membrane);GO:0042101(T cell receptor complex);GO:0042105(alpha-beta T cell receptor complex);GO…	04640(Hematopoietic cell lineage);04658(Th1 and Th2 cell differentiation);04659(Th17 cell differentiation);04660(T cell receptor signaling pathway);05142(Chagas disease);05162(Measles);05166(Human T-cell leukemia virus 1 infection);05169(Epstein-Barr virus infection);05170(Human immunodeficiency virus 1 infection);05235(PD-L1 expression and PD-1 checkpoint pathway in cancer);05340(Primary immunod…	NA	NA	CD3 delta subunit of T-cell receptor complex [Source:VGNC Symbol;Acc:VGNC:86413]	protein_coding	0.898122	9.54445	0.452022	1.6906	1.26154	0.722873	0.185777	0.188741	0.673448	0.149378	7.21103	2.85021	0.000105425	0.0344249	up
ENSSSCG00000005949	SLA	ENSSSCT00000065614;ENSSSCT00000035545	GO:0005102(signaling receptor binding);GO:0005737(cytoplasm);GO:0005925(focal adhesion);GO:0007169(transmembrane receptor protein tyrosine kinase signaling pathway);GO:0009966(regulation of signal transduction);GO:0030154(cell differentiation);GO:0031234(extrinsic component of cytoplasmic side of plasma membrane);GO:0043197(dendritic spine);GO:0045087(innate immune response);GO:0045087(innate imm…	NA	NA	NA	Src like adaptor [Source:VGNC Symbol;Acc:VGNC:92908]	protein_coding	0.199431	3.58629	0.286132	0.812327	0.344913	0.248164	0.10132	0.0360759	0.187325	0.151884	7.21483	2.85097	0.000105522	0.0344249	up
MSTRG.1221	PAX5	ENSSSCT00000059450;ENSSSCT00000088364	GO:0000122(negative regulation of transcription by RNA polymerase II);GO:0000978(RNA polymerase II cis-regulatory region sequence-specific DNA binding);GO:0000981(DNA-binding transcription factor activity, RNA polymerase II-specific);GO:0001228(DNA-binding transcription activator activity, RNA polymerase II-specific);GO:0001650(fibrillar center);GO:0003677(DNA binding);GO:0003700(DNA-binding tran…	05202(Transcriptional misregulation in cancer);05202(Transcriptional misregulation in cancer)	NA	NA	paired box 5 [Source:VGNC Symbol;Acc:VGNC:91194]	protein_coding	0.185642	11.0124	0.138288	0.170072	0.0833075	0.0068422	0.0304077	0	0.105635	0.0190176	71.5846	6.16158	0.000109934	0.035478	up
ENSSSCG00000034980	IRF8	ENSSSCT00000040645	GO:0000122(negative regulation of transcription by RNA polymerase II);GO:0000976(transcription cis-regulatory region binding);GO:0000977(RNA polymerase II transcription regulatory region sequence-specific DNA binding);GO:0000978(RNA polymerase II cis-regulatory region sequence-specific DNA binding);GO:0000981(DNA-binding transcription factor activity, RNA polymerase II-specific);GO:0001227(DNA-bi…	05133(Pertussis)	NA	NA	interferon regulatory factor 8 [Source:VGNC Symbol;Acc:VGNC:89211]	protein_coding	3.12562	13.2215	1.68403	6.36096	3.82187	2.02376	0.760073	0.766163	2.22866	1.43907	3.90898	1.96679	0.000111956	0.035478	up
ENSSSCG00000012643	SH2D1A	ENSSSCT00000013824;ENSSSCT00000072018	GO:0002250(adaptive immune response);GO:0002376(immune system process);GO:0005737(cytoplasm);GO:0006959(humoral immune response);GO:0006968(cellular defense response);GO:0007267(cell-cell signaling);GO:0042267(natural killer cell mediated cytotoxicity);GO:0045087(innate immune response);GO:0045954(positive regulation of natural killer cell mediated cytotoxicity);GO:0050776(regulation of immune re…	04650(Natural killer cell mediated cytotoxicity);04650(Natural killer cell mediated cytotoxicity)	NA	NA	SH2 domain containing 1A [Source:NCBI gene (formerly Entrezgene);Acc:780420]	protein_coding	0.338521	2.67419	0.102223	0.309391	0.113216	0.126049	0.0328172	0	0.0646989	0.0235701	14.3142	3.83937	0.000112221	0.035478	up
MSTRG.6101	PLXNA4	ENSSSCT00000047876	GO:0005524(ATP binding);GO:0005886(plasma membrane);GO:0007165(signal transduction);GO:0007399(nervous system development);GO:0007411(axon guidance);GO:0008045(motor neuron axon guidance);GO:0016020(membrane);GO:0016021(integral component of membrane);GO:0016301(kinase activity);GO:0016310(phosphorylation);GO:0016740(transferase activity);GO:0017154(semaphorin receptor activity);GO:0021602(crania…	04360(Axon guidance)	NA	NA	plexin A4 [Source:VGNC Symbol;Acc:VGNC:98204]	protein_coding	1.07649	3.48824	1.6941	1.79959	1.49114	0.744003	1.09876	0.327116	0.790108	0.798482	2.54081	1.34529	0.000115642	0.0360716	up
ENSSSCG00000030801	ENSSSCG00000030801	ENSSSCT00000075168	GO:0003924(GTPase activity);GO:0005525(GTP binding);GO:0016020(membrane);GO:0016021(integral component of membrane);GO:0050896(response to stimulus)	NA	NA	NA		protein_coding	0.986751	1.39493	0.750562	2.09117	1.22333	0.638528	0.466509	0.219704	0.647985	0.666867	2.44232	1.28825	0.000116451	0.0360716	up
MSTRG.6770	JAK3	ENSSSCT00000033248	GO:0000166(nucleotide binding);GO:0002250(adaptive immune response);GO:0004672(protein kinase activity);GO:0004712(protein serine/threonine/tyrosine kinase activity);GO:0004713(protein tyrosine kinase activity);GO:0004715(non-membrane spanning protein tyrosine kinase activity);GO:0005126(cytokine receptor binding);GO:0005131(growth hormone receptor binding);GO:0005524(ATP binding);GO:0005829(cyto…	04062(Chemokine signaling pathway);04151(PI3K-Akt signaling pathway);04217(Necroptosis);04550(Signaling pathways regulating pluripotency of stem cells);04630(JAK-STAT signaling pathway);04658(Th1 and Th2 cell differentiation);04659(Th17 cell differentiation);05161(Hepatitis B);05162(Measles);05166(Human T-cell leukemia virus 1 infection);05169(Epstein-Barr virus infection);05200(Pathways in cance…	K11218	EC:2.7.10.2	Janus kinase 3 [Source:VGNC Symbol;Acc:VGNC:89272]	protein_coding	1.89132	13.3095	1.2229	2.8508	2.36068	1.29215	1.24528	0.372211	1.0433	0.590606	4.76175	2.25149	0.000120934	0.0370855	up
MSTRG.6392	PTPRCAP	ENSSSCT00000014112	GO:0005886(plasma membrane);GO:0016020(membrane);GO:0016021(integral component of membrane)	NA	NA	NA	protein tyrosine phosphatase receptor type C associated protein [Source:VGNC Symbol;Acc:VGNC:91985]	protein_coding	1.06371	19.4348	0.924683	2.16229	1.12051	0.318053	0.078834	0.480018	1.13467	0.14919	11.4339	3.51525	0.000129636	0.0385963	up
ENSSSCG00000024497	HTR3A	ENSSSCT00000096341	GO:0004888(transmembrane signaling receptor activity);GO:0005216(ion channel activity);GO:0005230(extracellular ligand-gated ion channel activity);GO:0005887(integral component of plasma membrane);GO:0006811(ion transport);GO:0007165(signal transduction);GO:0007210(serotonin receptor signaling pathway);GO:0007268(chemical synaptic transmission);GO:0015276(ligand-gated ion channel activity);GO:001…	04726(Serotonergic synapse);04742(Taste transduction)	NA	NA	5-hydroxytryptamine receptor 3A [Source:VGNC Symbol;Acc:VGNC:89000]	protein_coding	0.138302	0.0793749	0.188126	0.0412951	0.191425	0.368348	0.26012	0.197338	0.717074	0.494644	0.313382	-1.67401	0.000135181	0.0395292	down
MSTRG.9351	ITGB7	ENSSSCT00000043023;ENSSSCT00000000276	GO:0003366(cell-matrix adhesion involved in ameboidal cell migration);GO:0005178(integrin binding);GO:0005768(endosome);GO:0005925(focal adhesion);GO:0007155(cell adhesion);GO:0007160(cell-matrix adhesion);GO:0007229(integrin-mediated signaling pathway);GO:0008305(integrin complex);GO:0009986(cell surface);GO:0016020(membrane);GO:0016021(integral component of membrane);GO:0016477(cell migration);…	04151(PI3K-Akt signaling pathway);04510(Focal adhesion);04512(ECM-receptor interaction);04514(Cell adhesion molecules);04672(Intestinal immune network for IgA production);04810(Regulation of actin cytoskeleton);05165(Human papillomavirus infection);05202(Transcriptional misregulation in cancer);05410(Hypertrophic cardiomyopathy);05412(Arrhythmogenic right ventricular cardiomyopathy);05414(Dilated…	NA	NA	integrin subunit beta 7 [Source:VGNC Symbol;Acc:VGNC:89245]	protein_coding	2.08761	12.7415	0.66747	2.81387	1.51555	1.2738	0.415445	0.263222	0.741021	0.769728	5.72474	2.51721	0.000135882	0.0395292	up
MSTRG.6935	C3	ENSSSCT00000101941;ENSSSCT00000014800;ENSSSCT00000078048;ENSSSCT00000087825;ENSSSCT00000101892;ENSSSCT00000073360;ENSSSCT00000103277;ENSSSCT00000087663	GO:0001798(positive regulation of type IIa hypersensitivity);GO:0001934(positive regulation of protein phosphorylation);GO:0001970(positive regulation of activation of membrane attack complex);GO:0002376(immune system process);GO:0004866(endopeptidase inhibitor activity);GO:0005576(extracellular region);GO:0005615(extracellular space);GO:0006954(inflammatory response);GO:0006955(immune response);…	04080(Neuroactive ligand-receptor interaction);04145(Phagosome);04610(Complement and coagulation cascades);05133(Pertussis);05134(Legionellosis);05140(Leishmaniasis);05142(Chagas disease);05150(Staphylococcus aureus infection);05152(Tuberculosis);05167(Kaposi sarcoma-associated herpesvirus infection);05168(Herpes simplex virus 1 infection);05171(Coronavirus disease - COVID-19);05203(Viral carcino…	NA	NA	complement C3 [Source:VGNC Symbol;Acc:VGNC:99600]	protein_coding	48.5012	99.5105	86.8718	50.2568	73.8268	39.4935	49.2009	18.0509	26.88	30.5924	2.18592	1.12824	0.000146403	0.0419589	up
ENSSSCG00000016237	DOCK10	ENSSSCT00000044820;ENSSSCT00000026520;ENSSSCT00000017680	GO:0005085(guanyl-nucleotide exchange factor activity);GO:0005634(nucleus);GO:0005654(nucleoplasm);GO:0005737(cytoplasm);GO:0005829(cytosol);GO:0007264(small GTPase mediated signal transduction);GO:0030334(regulation of cell migration);GO:0050790(regulation of catalytic activity);GO:0050790(regulation of catalytic activity)	NA	NA	NA	dedicator of cytokinesis 10 [Source:VGNC Symbol;Acc:VGNC:96007]	protein_coding	2.41939	12.901	1.14023	4.13286	3.17484	1.7811	0.865048	0.473555	1.36835	1.24469	4.14605	2.05174	0.000147999	0.0420235	up
ENSSSCG00000026145	RAG1	ENSSSCT00000072534	GO:0002250(adaptive immune response);GO:0002331(pre-B cell allelic exclusion);GO:0003677(DNA binding);GO:0003824(catalytic activity);GO:0004518(nuclease activity);GO:0004519(endonuclease activity);GO:0004842(ubiquitin-protein transferase activity);GO:0005634(nucleus);GO:0006310(DNA recombination);GO:0006325(chromatin organization);GO:0008152(metabolic process);GO:0008270(zinc ion binding);GO:0010…	04068(FoxO signaling pathway);05340(Primary immunodeficiency)	K10628	EC:2.3.2.27	recombination activating 1 [Source:VGNC Symbol;Acc:VGNC:92065]	protein_coding	0.0271539	0.528814	0.0229273	0.0543852	0.00887553	0.0144502	0	0.00398973	0.00791106	0	24.3693	4.60699	0.000152334	0.0428575	up
ENSSSCG00000007526	ZNF831	ENSSSCT00000008253	NA	NA	NA	NA	zinc finger protein 831 [Source:VGNC Symbol;Acc:VGNC:95765]	protein_coding	0.249845	1.07182	0.063228	0.815953	0.255804	0.112578	0.057749	0.019914	0.170849	0.081254	5.55372	2.47345	0.000154007	0.0429343	up
MSTRG.6829	LYL1	ENSSSCT00000029638	GO:0000978(RNA polymerase II cis-regulatory region sequence-specific DNA binding);GO:0000981(DNA-binding transcription factor activity, RNA polymerase II-specific);GO:0001955(blood vessel maturation);GO:0003677(DNA binding);GO:0006355(regulation of DNA-templated transcription);GO:0006357(regulation of transcription by RNA polymerase II);GO:0030183(B cell differentiation);GO:0045893(positive regul…	05202(Transcriptional misregulation in cancer)	NA	NA	LYL1 basic helix-loop-helix family member [Source:VGNC Symbol;Acc:VGNC:89909]	protein_coding	0.996071	8.14549	0.851643	2.08053	1.37336	0.601091	0.418555	0.242513	1.00475	0.2075	5.43446	2.44214	0.000156678	0.0432855	up
ENSSSCG00000048332	ENSSSCG00000048332	ENSSSCT00000069624	NA	NA	NA	NA		protein_coding	0.05156	0.118993	0.049415	0.043787	0.080307	0.406443	0.1922	0.098758	0.646615	0.21164	0.221168	-2.17678	0.000163395	0.0443423	down
ENSSSCG00000017233	RAB37	ENSSSCT00000089386;ENSSSCT00000084030	GO:0003924(GTPase activity);GO:0005525(GTP binding);GO:0005768(endosome);GO:0005793(endoplasmic reticulum-Golgi intermediate compartment);GO:0005794(Golgi apparatus);GO:0016020(membrane);GO:0016020(membrane)	NA	NA	NA	RAB37, member RAS onco family [Source:VGNC Symbol;Acc:VGNC:99030]	protein_coding	0.835887	6.53271	0.512925	0.98595	0.398226	0.297827	0.418377	0.198399	0.261649	0.225958	6.60792	2.7242	0.000168127	0.0452261	up
MSTRG.190	IL2RG	ENSSSCT00000013555;ENSSSCT00000033238;ENSSSCT00000076097	GO:0002335(mature B cell differentiation);GO:0002361(CD4-positive, CD25-positive, alpha-beta regulatory T cell differentiation);GO:0004896(cytokine receptor activity);GO:0009897(external side of plasma membrane);GO:0009986(cell surface);GO:0010467(gene expression);GO:0010468(regulation of gene expression);GO:0010628(positive regulation of gene expression);GO:0016020(membrane);GO:0016021(integral …	04060(Cytokine-cytokine receptor interaction);04061(Viral protein interaction with cytokine and cytokine receptor);04144(Endocytosis);04151(PI3K-Akt signaling pathway);04630(JAK-STAT signaling pathway);04658(Th1 and Th2 cell differentiation);04659(Th17 cell differentiation);05162(Measles);05166(Human T-cell leukemia virus 1 infection);05200(Pathways in cancer);05321(Inflammatory bowel disease);05…	NA	NA	interleukin 2 receptor subunit gamma [Source:NCBI gene (formerly Entrezgene);Acc:397156]	protein_coding	2.98618	32.6558	1.47222	4.76864	2.44036	1.53826	1.81399	0.669787	1.47996	1.43777	6.38685	2.6751	0.000177264	0.0472693	up
MSTRG.6479	FERMT3	ENSSSCT00000014254	GO:0002102(podosome);GO:0005178(integrin binding);GO:0007155(cell adhesion);GO:0007159(leukocyte cell-cell adhesion);GO:0007160(cell-matrix adhesion);GO:0007229(integrin-mediated signaling pathway);GO:0030055(cell-substrate junction);GO:0030335(positive regulation of cell migration);GO:0033622(integrin activation);GO:0033632(regulation of cell-cell adhesion mediated by integrin);GO:0034446(substr…	04611(Platelet activation)	NA	NA	FERM domain containing kindlin 3 [Source:VGNC Symbol;Acc:VGNC:88089]	protein_coding	1.65463	11.9058	1.01571	1.85521	1.28758	0.66262	0.546167	0.396048	1.11825	0.70721	5.16543	2.36889	0.000179524	0.0474592	up
ENSSSCG00000017886	FBXO39	ENSSSCT00000019463;ENSSSCT00000019464	GO:0006915(apoptotic process);GO:0008270(zinc ion binding);GO:0019005(SCF ubiquitin ligase complex);GO:0031146(SCF-dependent proteasomal ubiquitin-dependent protein catabolic process);GO:0046872(metal ion binding);GO:0046872(metal ion binding)	NA	NA	NA	F-box protein 39 [Source:VGNC Symbol;Acc:VGNC:88043]	protein_coding	1.36065	3.18141	1.38046	1.72674	1.70953	0.866708	1.07932	0.341017	0.928339	0.823223	2.31733	1.21246	0.000186355	0.0484303	up

## Sheet: Table S2C
gene_id	gene_name	transcript_id	GO	KEGG	KO_ENTRY	EC	Description	trans_type	FPKM.KM11	FPKM.KM12	FPKM.KM13	FPKM.KM14	FPKM.KM15	FPKM.KM10	FPKM.KM6	FPKM.KM7	FPKM.KM8	FPKM.KM9	fc	log2(fc)	pval	qval	regulation
MSTRG.12787	ENSSSCG00000038670	ENSSSCT00000037592;ENSSSCT00000036536	NA	NA	NA	NA		protein_coding	0	0	0	0	0	0	0	0	6.02523	0	8.29843e-05	-13.5568	1.57348e-13	3.4367e-10	down
ENSSSCG00000007691	ZP3	ENSSSCT00000008432	GO:0001809(positive regulation of type IV hypersensitivity);GO:0001825(blastocyst formation);GO:0002455(humoral immune response mediated by circulating immunoglobulin);GO:0002687(positive regulation of leukocyte migration);GO:0005576(extracellular region);GO:0005886(plasma membrane);GO:0007165(signal transduction);GO:0007339(binding of sperm to zona pellucida);GO:0010469(regulation of signaling r…	NA	NA	NA	zona pellucida glycoprotein 3 [Source:NCBI gene (formerly Entrezgene);Acc:396927]	protein_coding	0	2.17047	0.085068	0	0	0	0	0	0	0	4511.08	12.1393	1.29657e-12	2.33215e-09	up
ENSSSCG00000023852	CCL17	ENSSSCT00000023793	GO:0002548(monocyte chemotaxis);GO:0005125(cytokine activity);GO:0005576(extracellular region);GO:0005615(extracellular space);GO:0006935(chemotaxis);GO:0006954(inflammatory response);GO:0006955(immune response);GO:0007165(signal transduction);GO:0007186(G protein-coupled receptor signaling pathway);GO:0008009(chemokine activity);GO:0030593(neutrophil chemotaxis);GO:0043547(positive regulation of…	04060(Cytokine-cytokine receptor interaction);04061(Viral protein interaction with cytokine and cytokine receptor);04062(Chemokine signaling pathway);04625(C-type lectin receptor signaling pathway);04657(IL-17 signaling pathway)	NA	NA	C-C motif chemokine ligand 17 [Source:VGNC Symbol;Acc:VGNC:86338]	protein_coding	0.102289	3.89882	0	0	0	0	0	0	0	0	8002.22	12.9662	2.74036e-12	4.65526e-09	up
ENSSSCG00000008769	ENSSSCG00000008769	ENSSSCT00000034680	GO:0005737(cytoplasm);GO:0005764(lysosome);GO:0005765(lysosomal membrane);GO:0005768(endosome);GO:0010008(endosome membrane);GO:0016020(membrane);GO:0016021(integral component of membrane)	04142(Lysosome)	NA	NA		protein_coding	0.157918	0.820229	0.090984	0.366979	0.288038	0	0	0	0	0	3448.3	11.7517	7.7045e-09	1.12185e-05	up
ENSSSCG00000026695	TNFSF14	ENSSSCT00000080967;ENSSSCT00000039626;ENSSSCT00000025464	GO:0005102(signaling receptor binding);GO:0005164(tumor necrosis factor receptor binding);GO:0006915(apoptotic process);GO:0006955(immune response);GO:0010818(T cell chemotaxis);GO:0010820(positive regulation of T cell chemotaxis);GO:0016020(membrane);GO:0016021(integral component of membrane);GO:0031295(T cell costimulation);GO:0043027(cysteine-type endopeptidase inhibitor activity involved in a…	04060(Cytokine-cytokine receptor interaction);04061(Viral protein interaction with cytokine and cytokine receptor);04064(NF-kappa B signaling pathway);05168(Herpes simplex virus 1 infection);05168(Herpes simplex virus 1 infection)	NA	NA	TNF superfamily member 14 [Source:VGNC Symbol;Acc:VGNC:94270]	protein_coding	0.251698	0.692854	0.445417	0.633171	0.484744	0.110645	0.150888	0.154017	0.207731	0.136818	3.29942	1.72221	2.92474e-07	0.000388838	up
ENSSSCG00000015543	CACNA1E	ENSSSCT00000016932;ENSSSCT00000084427	GO:0005216(ion channel activity);GO:0005244(voltage-gated ion channel activity);GO:0005245(voltage-gated calcium channel activity);GO:0005262(calcium channel activity);GO:0005509(calcium ion binding);GO:0005891(voltage-gated calcium channel complex);GO:0006811(ion transport);GO:0006816(calcium ion transport);GO:0007268(chemical synaptic transmission);GO:0008331(high voltage-gated calcium channel …	04010(MAPK signaling pathway);04020(Calcium signaling pathway);04930(Type II diabetes mellitus);04930(Type II diabetes mellitus)	NA	NA	calcium voltage-gated channel subunit alpha1 E [Source:VGNC Symbol;Acc:VGNC:86118]	protein_coding	1.81116	0.819079	1.19402	1.07235	0.662483	6.27702	9.66766	1.36557	11.6602	2.42511	0.177066	-2.49764	3.45469e-07	0.000440156	down
MSTRG.11522	C2;CFB	ENSSSCT00000001563;ENSSSCT00000039670;ENSSSCT00000036375;ENSSSCT00000075286	GO:0002376(immune system process);GO:0004252(serine-type endopeptidase activity);GO:0005576(extracellular region);GO:0006508(proteolysis);GO:0006956(complement activation);GO:0006957(complement activation, alternative pathway);GO:0006958(complement activation, classical pathway);GO:0008233(peptidase activity);GO:0008236(serine-type peptidase activity);GO:0016787(hydrolase activity);GO:0045087(inn…	04610(Complement and coagulation cascades);05133(Pertussis);05150(Staphylococcus aureus infection);05171(Coronavirus disease - COVID-19);05322(Systemic lupus erythematosus);05171(Coronavirus disease - COVID-19)	K01332;K01335	EC:3.4.21.43;EC:3.4.21.47	complement C2 [Source:VGNC Symbol;Acc:VGNC:85989];complement factor B [Source:NCBI gene (formerly Entrezgene);Acc:100124383]	protein_coding	1.06695	4.73622	5.46642	1.57427	2.85344	0.606794	1.0094	0.650036	0.677178	0.876872	4.10894	2.03877	7.38214e-07	0.000902924	up
ENSSSCG00000042993	ENSSSCG00000042993	ENSSSCT00000080166	GO:0016020(membrane);GO:0016021(integral component of membrane)	NA	NA	NA		protein_coding	0.063439	0.012909	0.020892	0.087782	0.026014	0	0	0	0	0	422.072	8.72135	2.5572e-06	0.00279264	up
ENSSSCG00000045701	ENSSSCG00000045701	ENSSSCT00000091295	NA	NA	NA	NA		protein_coding	0.13792	1.61395	0.799618	0.693626	0.890073	0	0	0	0	0	8270.38	13.0137	4.78379e-06	0.00471867	up
MSTRG.10579	PIK3CD	ENSSSCT00000032225	GO:0001938(positive regulation of endothelial cell proliferation);GO:0005943(phosphatidylinositol 3-kinase complex, class IA);GO:0010595(positive regulation of endothelial cell migration);GO:0010628(positive regulation of gene expression);GO:0014065(phosphatidylinositol 3-kinase signaling);GO:0016301(kinase activity);GO:0016310(phosphorylation);GO:0016740(transferase activity);GO:0030335(positive…	00562(Inositol phosphate metabolism);01100(Metabolic pathways);01521(EGFR tyrosine kinase inhibitor resistance);01522(Endocrine resistance);01524(Platinum drug resistance);04012(ErbB signaling pathway);04014(Ras signaling pathway);04015(Rap1 signaling pathway);04024(cAMP signaling pathway);04062(Chemokine signaling pathway);04066(HIF-1 signaling pathway);04068(FoxO signaling pathway);04070(Phosph…	K00922	EC:2.7.1.153	phosphatidylinositol-4,5-bisphosphate 3-kinase catalytic subunit delta [Source:VGNC Symbol;Acc:VGNC:91442]	protein_coding	1.29307	13.0478	0.707445	1.86028	1.27046	0.393335	0.485061	0.348401	0.171236	0.662342	8.82318	3.1413	9.71051e-06	0.00899782	up
ENSSSCG00000037762	TBX1	ENSSSCT00000039199	GO:0000978(RNA polymerase II cis-regulatory region sequence-specific DNA binding);GO:0000981(DNA-binding transcription factor activity, RNA polymerase II-specific);GO:0001708(cell fate specification);GO:0003677(DNA binding);GO:0003700(DNA-binding transcription factor activity);GO:0005634(nucleus);GO:0006355(regulation of DNA-templated transcription);GO:0006357(regulation of transcription by RNA p…	NA	NA	NA	T-box transcription factor 1 [Source:VGNC Symbol;Acc:VGNC:93795]	protein_coding	0.358514	3.57894	0.42771	0.147328	0.322592	0.084733	0.037079	0.030168	0	0.090802	19.9153	4.31581	1.2658e-05	0.011266	up
ENSSSCG00000037019	CAMK4	ENSSSCT00000039259;ENSSSCT00000063979;ENSSSCT00000051429	GO:0000166(nucleotide binding);GO:0001650(fibrillar center);GO:0004672(protein kinase activity);GO:0004674(protein serine/threonine kinase activity);GO:0004683(calmodulin-dependent protein kinase activity);GO:0005516(calmodulin binding);GO:0005524(ATP binding);GO:0005654(nucleoplasm);GO:0006468(protein phosphorylation);GO:0007616(long-term memory);GO:0016301(kinase activity);GO:0016310(phosphoryl…	04020(Calcium signaling pathway);04024(cAMP signaling pathway);04211(Longevity regulating pathway);04371(Apelin signaling pathway);04380(Osteoclast differentiation);04720(Long-term potentiation);04722(Neurotrophin signaling pathway);04725(Cholinergic synapse);04921(Oxytocin signaling pathway);04925(Aldosterone synthesis and secretion);05031(Amphetamine addiction);05034(Alcoholism);05214(Glioma);0…	K05869	EC:2.7.11.17	calcium/calmodulin dependent protein kinase IV [Source:VGNC Symbol;Acc:VGNC:99602]	protein_coding	0.132819	1.92001	0.0691398	0.2088	0.260706	0.0416797	0.0378943	0.0544347	0.0622772	0.069438	9.75253	3.28578	1.6074e-05	0.0135804	up
ENSSSCG00000008348	PLEK	ENSSSCT00000085992;ENSSSCT00000009142	GO:0002244(hematopoietic progenitor cell differentiation);GO:0002576(platelet degranulation);GO:0005080(protein kinase C binding);GO:0005737(cytoplasm);GO:0005886(plasma membrane);GO:0007229(integrin-mediated signaling pathway);GO:0010920(negative regulation of inositol phosphate biosynthetic process);GO:0010925(positive regulation of inositol-polyphosphate 5-phosphatase activity);GO:0030030(cell…	NA	NA	NA	pleckstrin [Source:VGNC Symbol;Acc:VGNC:91531]	protein_coding	0.532249	4.65685	0.322104	0.427847	0.489244	0.172178	0.134394	0.136794	0.103129	0.22911	8.28811	3.05104	1.64326e-05	0.0135804	up
MSTRG.3946	ENSSSCG00000009633	ENSSSCT00000058905	GO:0006915(apoptotic process);GO:0007165(signal transduction);GO:0016020(membrane);GO:0016021(integral component of membrane);GO:0045569(TRAIL binding);GO:0110165(cellular anatomical entity)	04060(Cytokine-cytokine receptor interaction);04061(Viral protein interaction with cytokine and cytokine receptor);04115(p53 signaling pathway);04210(Apoptosis);04217(Necroptosis);04650(Natural killer cell mediated cytotoxicity);05132(Salmonella infection);05164(Influenza A)	NA	NA		protein_coding	4.84542	9.42534	4.1946	3.14312	5.20261	1.61449	3.1749	1.49019	2.3661	2.16964	2.47899	1.30975	1.74647e-05	0.0140536	up
ENSSSCG00000000943	OTOGL	ENSSSCT00000001032	GO:0005615(extracellular space);GO:0007605(sensory perception of sound);GO:0031012(extracellular matrix);GO:0046373(L-arabinose metabolic process);GO:0046556(alpha-L-arabinofuranosidase activity)	NA	NA	NA	otogelin like [Source:VGNC Symbol;Acc:VGNC:91091]	protein_coding	0.030266	0.158363	0.047056	0	0.022655	0	0	0	0	0	516.68	9.01313	1.97094e-05	0.0154531	up
MSTRG.8952	ENSSSCG00000039977	ENSSSCT00000043572	GO:0008092(cytoskeletal protein binding);GO:0031344(regulation of cell projection organization);GO:0036064(ciliary basal body)	NA	NA	NA		protein_coding	2.27435	1.95423	3.70787	3.2354	5.80673	7.42994	8.49753	4.4468	6.69806	7.52597	0.490735	-1.02699	2.16018e-05	0.0165135	down
ENSSSCG00000032686	RUNX3	ENSSSCT00000090054	GO:0001222(transcription corepressor binding);GO:0003677(DNA binding);GO:0003700(DNA-binding transcription factor activity);GO:0005524(ATP binding);GO:0005634(nucleus);GO:0005654(nucleoplasm);GO:0005730(nucleolus);GO:0005737(cytoplasm);GO:0005829(cytosol);GO:0006355(regulation of DNA-templated transcription);GO:0006468(protein phosphorylation);GO:0043231(intracellular membrane-bounded organelle);…	04658(Th1 and Th2 cell differentiation);05169(Epstein-Barr virus infection)	NA	NA	RUNX family transcription factor 3 [Source:VGNC Symbol;Acc:VGNC:92518]	protein_coding	0.649487	6.39476	0.318164	0.813789	0.760097	0.204676	0.130256	0.041049	0.101304	0.392449	10.2748	3.36103	2.31632e-05	0.0172752	up
MSTRG.9434	RDH16	ENSSSCT00000064443;ENSSSCT00000000448	NA	00830(Retinol metabolism);01100(Metabolic pathways);01100(Metabolic pathways)	NA	NA	retinol dehydrogenase 16 (all-trans) [Source:NCBI gene (formerly Entrezgene);Acc:100511633]	protein_coding	5.22765	0.61887	0.521547	5.07247	0.445046	0.414899	0.348089	0.213617	0.18414	0.299461	8.13966	3.02497	2.38949e-05	0.0173966	up
ENSSSCG00000035226	ENSSSCG00000035226	ENSSSCT00000042095	GO:0005886(plasma membrane);GO:0019221(cytokine-mediated signaling pathway);GO:0032396(inhibitory MHC class I receptor activity)	NA	NA	NA		protein_coding	0	0.978134	0.053766	0.281614	0.316786	0	0	0	0	0	3260.6	11.6709	2.52636e-05	0.0179653	up
MSTRG.5501	LCP2	ENSSSCT00000089178;ENSSSCT00000071852;ENSSSCT00000098243	GO:0005829(cytosol);GO:0005911(cell-cell junction);GO:0007169(transmembrane receptor protein tyrosine kinase signaling pathway);GO:0035556(intracellular signal transduction);GO:0036398(TCR signalosome);GO:0044853(plasma membrane raft);GO:0045576(mast cell activation);GO:0045860(positive regulation of protein kinase activity);GO:0050852(T cell receptor signaling pathway);GO:0050852(T cell receptor…	04015(Rap1 signaling pathway);04380(Osteoclast differentiation);04611(Platelet activation);04650(Natural killer cell mediated cytotoxicity);04660(T cell receptor signaling pathway);04664(Fc epsilon RI signaling pathway);05135(Yersinia infection);05135(Yersinia infection)	NA	NA	lymphocyte cytosolic protein 2 [Source:VGNC Symbol;Acc:VGNC:89664]	protein_coding	1.83381	12.0477	0.981712	3.54193	2.1435	1.03191	0.761424	0.410789	0.563655	1.03255	5.40708	2.43485	2.84579e-05	0.0191219	up
MSTRG.1683	ITGA8	ENSSSCT00000059930	GO:0001822(kidney development);GO:0005178(integrin binding);GO:0005783(endoplasmic reticulum);GO:0005886(plasma membrane);GO:0007155(cell adhesion);GO:0007160(cell-matrix adhesion);GO:0007229(integrin-mediated signaling pathway);GO:0008305(integrin complex);GO:0009897(external side of plasma membrane);GO:0009986(cell surface);GO:0016020(membrane);GO:0016021(integral component of membrane);GO:0033…	04151(PI3K-Akt signaling pathway);04510(Focal adhesion);04512(ECM-receptor interaction);04514(Cell adhesion molecules);04810(Regulation of actin cytoskeleton);05165(Human papillomavirus infection);05410(Hypertrophic cardiomyopathy);05412(Arrhythmogenic right ventricular cardiomyopathy);05414(Dilated cardiomyopathy)	NA	NA	integrin subunit alpha 8 [Source:VGNC Symbol;Acc:VGNC:96379]	protein_coding	0.322082	7.79102	1.06572	0.699022	1.1151	0.327211	0.581423	0.187741	0.329735	0.1795	6.84658	2.77538	2.93461e-05	0.0191219	up
ENSSSCG00000040885	ENSSSCG00000040885	ENSSSCT00000057461	GO:0002029(desensitization of G protein-coupled receptor signaling pathway);GO:0004675(transmembrane receptor protein serine/threonine kinase activity);GO:0005886(plasma membrane);GO:0007178(transmembrane receptor protein serine/threonine kinase signaling pathway);GO:0016020(membrane);GO:0030549(acetylcholine receptor activator activity);GO:0033130(acetylcholine receptor binding);GO:0045202(synap…	NA	NA	NA		protein_coding	0.0472624	1.56514	0.0587119	0.0577923	0.208252	0	0	0	0	0	3874.32	11.9197	3.04189e-05	0.0191219	up
MSTRG.12607	SLC9B1	ENSSSCT00000010034	GO:0006812(cation transport);GO:0006814(sodium ion transport);GO:0015299(solute:proton antiporter activity);GO:0016020(membrane);GO:0016021(integral component of membrane);GO:0051179(localization);GO:0055085(transmembrane transport)	NA	NA	NA	solute carrier family 9 member B1 [Source:HGNC Symbol;Acc:HGNC:24244]	protein_coding	0.538813	0.519563	0.842242	0.590932	0.671468	1.17569	2.00656	1.48715	0.99886	1.09251	0.467848	-1.09589	3.09794e-05	0.0191219	down
MSTRG.13436	HSD11B1	ENSSSCT00000017010;ENSSSCT00000065438	GO:0016020(membrane);GO:0016021(integral component of membrane);GO:0016491(oxidoreductase activity);GO:0030176(integral component of endoplasmic reticulum membrane);GO:0030324(lung development);GO:0042803(protein homodimerization activity);GO:0050661(NADP binding);GO:0070524(11-beta-hydroxysteroid dehydrogenase (NADP+) activity);GO:0070524(11-beta-hydroxysteroid dehydrogenase (NADP+) activity)	00140(Steroid hormone biosynthesis);00980(Metabolism of xenobiotics by cytochrome P450);01100(Metabolic pathways);05204(Chemical carcinogenesis);05204(Chemical carcinogenesis)	K15680	EC:1.1.1.146	hydroxysteroid 11-beta dehydrogenase 1 [Source:VGNC Symbol;Acc:VGNC:88983]	protein_coding	1.79981	7.46561	2.04468	2.3024	3.66148	0.856042	1.19027	0.9975	0.549454	1.16516	3.63019	1.86005	3.1396e-05	0.0191219	up
MSTRG.5995	ENSSSCG00000033909	ENSSSCT00000056275;ENSSSCT00000066187;ENSSSCT00000046774;ENSSSCT00000058393	GO:0000166(nucleotide binding);GO:0005525(GTP binding);GO:0016020(membrane);GO:0016021(integral component of membrane);GO:0016021(integral component of membrane)	NA	NA	NA		protein_coding	3.75909	21.74	1.58099	5.73732	3.87527	1.86225	1.65365	0.761888	1.18988	1.6714	5.13969	2.36168	3.18577e-05	0.0191219	up
ENSSSCG00000014959	PIWIL4	ENSSSCT00000068218;ENSSSCT00000071193	GO:0003676(nucleic acid binding);GO:0003723(RNA binding);GO:0005634(nucleus);GO:0005654(nucleoplasm);GO:0005737(cytoplasm);GO:0005739(mitochondrion);GO:0006417(regulation of translation);GO:0010669(epithelial structure maintenance);GO:0031047(gene silencing by RNA);GO:0034584(piRNA binding);GO:0034584(piRNA binding)	NA	NA	NA	piwi like RNA-mediated silencing 4 [Source:VGNC Symbol;Acc:VGNC:98200]	protein_coding	0.0916592	0.206843	0.188614	0.235673	0.266052	0.751297	1.11816	0.801803	2.8833	0.0757973	0.175627	-2.50942	3.19778e-05	0.0191219	down
ENSSSCG00000024311	CCR2	ENSSSCT00000028261;ENSSSCT00000093866;ENSSSCT00000030755;ENSSSCT00000022709	GO:0001650(fibrillar center);GO:0001974(blood vessel remodeling);GO:0004930(G protein-coupled receptor activity);GO:0004950(chemokine receptor activity);GO:0005737(cytoplasm);GO:0005886(plasma membrane);GO:0006935(chemotaxis);GO:0006954(inflammatory response);GO:0006955(immune response);GO:0007165(signal transduction);GO:0007186(G protein-coupled receptor signaling pathway);GO:0007204(positive re…	04060(Cytokine-cytokine receptor interaction);04061(Viral protein interaction with cytokine and cytokine receptor);04062(Chemokine signaling pathway);05163(Human cytomegalovirus infection);05167(Kaposi sarcoma-associated herpesvirus infection);05203(Viral carcinogenesis);05203(Viral carcinogenesis)	NA	NA	C-C motif chemokine receptor 2 [Source:VGNC Symbol;Acc:VGNC:86370]	protein_coding	0.50961	1.39758	0.0816733	0.331837	0.399149	0.0707691	0.0855887	0.090768	0.0862756	0.145834	5.6754	2.50472	3.25182e-05	0.0191219	up
ENSSSCG00000007157	SLC4A11	ENSSSCT00000071373;ENSSSCT00000065943	GO:0005272(sodium channel activity);GO:0005372(water transmembrane transporter activity);GO:0005452(solute:inorganic anion antiporter activity);GO:0006811(ion transport);GO:0006814(sodium ion transport);GO:0006820(anion transport);GO:0015078(proton transmembrane transporter activity);GO:0015106(bicarbonate transmembrane transporter activity);GO:0015252(proton channel activity);GO:0015698(inorgani…	NA	NA	NA	solute carrier family 4 member 11 [Source:VGNC Symbol;Acc:VGNC:95808]	protein_coding	0.329168	1.30372	0.469991	0.997252	0.70152	0.237172	0.309922	0.180482	0.173786	0.236528	3.34097	1.74026	3.48618e-05	0.0201133	up
ENSSSCG00000034390	CARD11	ENSSSCT00000062181	GO:0001772(immunological synapse);GO:0005737(cytoplasm);GO:0005886(plasma membrane);GO:0007165(signal transduction);GO:0007249(I-kappaB kinase/NF-kappaB signaling);GO:0030183(B cell differentiation);GO:0030890(positive regulation of B cell proliferation);GO:0031295(T cell costimulation);GO:0032449(CBM complex);GO:0032743(positive regulation of interleukin-2 production);GO:0035739(CD4-positive, al…	04064(NF-kappa B signaling pathway);04660(T cell receptor signaling pathway);04662(B cell receptor signaling pathway)	NA	NA	caspase recruitment domain family member 11 [Source:VGNC Symbol;Acc:VGNC:86186]	protein_coding	0.482784	7.9786	0.405631	1.4063	0.787366	0.300244	0.2589	0.157845	0.089636	0.436073	8.90054	3.15389	3.67789e-05	0.0208264	up
ENSSSCG00000029709	SPATA22	ENSSSCT00000080399;ENSSSCT00000030197	GO:0000711(meiotic DNA repair synthesis);GO:0005694(chromosome);GO:0007129(homologous chromosome pairing at meiosis);GO:0007276(gamete generation);GO:0009566(fertilization);GO:0051445(regulation of meiotic cell cycle);GO:0061458(reproductive system development);GO:0061458(reproductive system development)	NA	NA	NA	spermatosis associated 22 [Source:NCBI gene (formerly Entrezgene);Acc:100415924]	protein_coding	0.0629004	0.0654483	0.0306973	0.14275	0.059503	0	0	0	0	0	722.598	9.49705	3.88321e-05	0.0215892	up
ENSSSCG00000000029	SCUBE1	ENSSSCT00000042951	GO:0005509(calcium ion binding);GO:0005615(extracellular space);GO:0009897(external side of plasma membrane);GO:0009986(cell surface);GO:0019897(extrinsic component of plasma membrane);GO:0042802(identical protein binding);GO:0045880(positive regulation of smoothened signaling pathway)	NA	NA	NA	signal peptide, CUB domain and EGF like domain containing 1 [Source:VGNC Symbol;Acc:VGNC:92650]	protein_coding	0.38189	2.93807	0.50389	0.548607	1.46625	0.252653	0.337751	0.31556	0.281626	0.162453	4.32483	2.11264	4.16789e-05	0.0227581	up
MSTRG.190	IL2RG	ENSSSCT00000013555;ENSSSCT00000076097;ENSSSCT00000033238	GO:0002335(mature B cell differentiation);GO:0002361(CD4-positive, CD25-positive, alpha-beta regulatory T cell differentiation);GO:0004896(cytokine receptor activity);GO:0009897(external side of plasma membrane);GO:0009986(cell surface);GO:0010467(gene expression);GO:0010468(regulation of gene expression);GO:0010628(positive regulation of gene expression);GO:0016020(membrane);GO:0016021(integral …	04060(Cytokine-cytokine receptor interaction);04061(Viral protein interaction with cytokine and cytokine receptor);04144(Endocytosis);04151(PI3K-Akt signaling pathway);04630(JAK-STAT signaling pathway);04658(Th1 and Th2 cell differentiation);04659(Th17 cell differentiation);05162(Measles);05166(Human T-cell leukemia virus 1 infection);05200(Pathways in cancer);05321(Inflammatory bowel disease);05…	NA	NA	interleukin 2 receptor subunit gamma [Source:NCBI gene (formerly Entrezgene);Acc:397156]	protein_coding	2.98618	32.6558	1.47222	4.76864	2.44036	1.30781	1.43229	0.670086	0.718521	1.62983	7.69696	2.94429	4.45358e-05	0.023855	up
ENSSSCG00000000299	TESPA1	ENSSSCT00000042104	GO:0005102(signaling receptor binding);GO:0005829(cytosol);GO:0008180(COP9 signalosome);GO:0010387(COP9 signalosome assembly);GO:0050862(positive regulation of T cell receptor signaling pathway)	NA	NA	NA	thymocyte expressed, positive selection associated 1 [Source:VGNC Symbol;Acc:VGNC:93887]	protein_coding	0.16942	2.4203	0.117786	0.544357	0.335808	0.116187	0.045365	0.022206	0.111668	0.123853	8.55677	3.09707	4.72086e-05	0.0240591	up
MSTRG.5386	C7	ENSSSCT00000018361	GO:0002376(immune system process);GO:0005576(extracellular region);GO:0005579(membrane attack complex);GO:0006955(immune response);GO:0006956(complement activation);GO:0006958(complement activation, classical pathway);GO:0019835(cytolysis);GO:0045087(innate immune response)	04610(Complement and coagulation cascades);05020(Prion disease);05171(Coronavirus disease - COVID-19);05322(Systemic lupus erythematosus)	NA	NA	complement C7 [Source:VGNC Symbol;Acc:VGNC:86067]	protein_coding	3.67175	13.5563	8.16645	4.91744	13.3726	2.50261	4.00496	4.09236	2.60279	2.26594	2.82407	1.49777	5.21458e-05	0.025075	up
ENSSSCG00000032416	RGS1	ENSSSCT00000054249;ENSSSCT00000073259	GO:0001965(G-protein alpha-subunit binding);GO:0005096(GTPase activator activity);GO:0005829(cytosol);GO:0005886(plasma membrane);GO:0007165(signal transduction);GO:0007186(G protein-coupled receptor signaling pathway);GO:0008277(regulation of G protein-coupled receptor signaling pathway);GO:0009617(response to bacterium);GO:0016020(membrane);GO:0031234(extrinsic component of cytoplasmic side of …	NA	NA	NA	regulator of G protein signaling 1 [Source:VGNC Symbol;Acc:VGNC:96536]	protein_coding	2.79325	15.5001	0.636404	5.69086	4.86838	1.60113	0.977607	0.635876	0.422095	1.09065	6.23794	2.64107	5.25337e-05	0.025075	up
ENSSSCG00000004822	ALDH1A3	ENSSSCT00000086537;ENSSSCT00000080330;ENSSSCT00000005324;ENSSSCT00000028916;ENSSSCT00000076916	GO:0001758(retinal dehydrogenase activity);GO:0002072(optic cup morphogenesis involved in camera-type eye development);GO:0002138(retinoic acid biosynthetic process);GO:0004029(aldehyde dehydrogenase (NAD+) activity);GO:0004030(aldehyde dehydrogenase [NAD(P)+] activity);GO:0005737(cytoplasm);GO:0006915(apoptotic process);GO:0007626(locomotory behavior);GO:0016491(oxidoreductase activity);GO:00166…	00830(Retinol metabolism);01100(Metabolic pathways);01100(Metabolic pathways)	K07249	EC:1.2.1.36	aldehyde dehydrogenase 1 family member A3 [Source:VGNC Symbol;Acc:VGNC:97879]	protein_coding	1.26032	3.43125	1.21928	1.01798	1.55754	0.525179	0.894126	0.419845	0.775795	0.619013	2.62414	1.39185	5.33023e-05	0.025075	up
ENSSSCG00000009564	TMEM255B	ENSSSCT00000038343	GO:0016020(membrane);GO:0016021(integral component of membrane)	NA	NA	NA	transmembrane protein 255B [Source:VGNC Symbol;Acc:VGNC:94161]	protein_coding	0.202141	1.3141	0.071665	0	0.056468	0	0	0	0	0	3288.75	11.6833	5.46382e-05	0.025314	up
ENSSSCG00000000492	LYZ	ENSSSCT00000000530;ENSSSCT00000098263	GO:0003796(lysozyme activity);GO:0005615(extracellular space);GO:0031640(killing of cells of another organism);GO:0042742(defense response to bacterium);GO:0042802(identical protein binding);GO:0050829(defense response to Gram-negative bacterium);GO:0050830(defense response to Gram-positive bacterium);GO:0050830(defense response to Gram-positive bacterium)	04970(Salivary secretion);04970(Salivary secretion)	K13915	EC:3.2.1.17	lysozyme [Source:NCBI gene (formerly Entrezgene);Acc:100157211]	protein_coding	4.93104	1.79588	2.72284	4.70378	1.93705	0.684887	0.687924	0.161897	0.093605	1.12031	5.85406	2.54944	5.68711e-05	0.0255736	up
MSTRG.8926	CD2	ENSSSCT00000033786	GO:0005102(signaling receptor binding);GO:0005654(nucleoplasm);GO:0005794(Golgi apparatus);GO:0005886(plasma membrane);GO:0007155(cell adhesion);GO:0009897(external side of plasma membrane);GO:0009986(cell surface);GO:0016020(membrane);GO:0016021(integral component of membrane);GO:0030101(natural killer cell activation);GO:0032729(positive regulation of interferon-gamma production);GO:0032757(pos…	04514(Cell adhesion molecules);04640(Hematopoietic cell lineage)	NA	NA	CD2 molecule [Source:VGNC Symbol;Acc:VGNC:86395]	protein_coding	3.30411	26.099	0.993743	5.35463	2.64814	1.26278	1.10278	0.218617	0.957725	1.59854	7.47012	2.90113	6.25994e-05	0.0270824	up
ENSSSCG00000004290	TBX18	ENSSSCT00000004744	GO:0000978(RNA polymerase II cis-regulatory region sequence-specific DNA binding);GO:0000981(DNA-binding transcription factor activity, RNA polymerase II-specific);GO:0001708(cell fate specification);GO:0001756(somitogenesis);GO:0003677(DNA binding);GO:0003700(DNA-binding transcription factor activity);GO:0005634(nucleus);GO:0005654(nucleoplasm);GO:0006355(regulation of DNA-templated transcriptio…	NA	NA	NA	T-box transcription factor 18 [Source:VGNC Symbol;Acc:VGNC:103187]	protein_coding	0.205132	3.01043	0.194264	0.14341	0.196102	0.067627	0.061036	0.044005	0	0.058238	16.2375	4.02126	6.32519e-05	0.0270824	up
MSTRG.13059	CD3D	ENSSSCT00000034310	GO:0002250(adaptive immune response);GO:0002376(immune system process);GO:0004888(transmembrane signaling receptor activity);GO:0005886(plasma membrane);GO:0007166(cell surface receptor signaling pathway);GO:0009897(external side of plasma membrane);GO:0016020(membrane);GO:0016021(integral component of membrane);GO:0042101(T cell receptor complex);GO:0042105(alpha-beta T cell receptor complex);GO…	04640(Hematopoietic cell lineage);04658(Th1 and Th2 cell differentiation);04659(Th17 cell differentiation);04660(T cell receptor signaling pathway);05142(Chagas disease);05162(Measles);05166(Human T-cell leukemia virus 1 infection);05169(Epstein-Barr virus infection);05170(Human immunodeficiency virus 1 infection);05235(PD-L1 expression and PD-1 checkpoint pathway in cancer);05340(Primary immunod…	NA	NA	CD3 delta subunit of T-cell receptor complex [Source:VGNC Symbol;Acc:VGNC:86413]	protein_coding	0.898122	9.54445	0.452022	1.6906	1.26154	0.308647	0.220557	0.086072	0.493717	0.649761	7.87304	2.97692	6.37691e-05	0.0270824	up
MSTRG.6770	JAK3	ENSSSCT00000033248	GO:0000166(nucleotide binding);GO:0002250(adaptive immune response);GO:0004672(protein kinase activity);GO:0004712(protein serine/threonine/tyrosine kinase activity);GO:0004713(protein tyrosine kinase activity);GO:0004715(non-membrane spanning protein tyrosine kinase activity);GO:0005126(cytokine receptor binding);GO:0005131(growth hormone receptor binding);GO:0005524(ATP binding);GO:0005829(cyto…	04062(Chemokine signaling pathway);04151(PI3K-Akt signaling pathway);04217(Necroptosis);04550(Signaling pathways regulating pluripotency of stem cells);04630(JAK-STAT signaling pathway);04658(Th1 and Th2 cell differentiation);04659(Th17 cell differentiation);05161(Hepatitis B);05162(Measles);05166(Human T-cell leukemia virus 1 infection);05169(Epstein-Barr virus infection);05200(Pathways in cance…	K11218	EC:2.7.10.2	Janus kinase 3 [Source:VGNC Symbol;Acc:VGNC:89272]	protein_coding	1.89132	13.3095	1.2229	2.8508	2.36068	1.26019	0.791393	0.297811	1.03856	0.898724	5.04707	2.33545	7.61792e-05	0.0313506	up
MSTRG.12394	CXCL10	ENSSSCT00000062500	GO:0005125(cytokine activity);GO:0005576(extracellular region);GO:0005615(extracellular space);GO:0006935(chemotaxis);GO:0006952(defense response);GO:0006954(inflammatory response);GO:0006955(immune response);GO:0007186(G protein-coupled receptor signaling pathway);GO:0007189(adenylate cyclase-activating G protein-coupled receptor signaling pathway);GO:0008009(chemokine activity);GO:0008201(hepar…	04060(Cytokine-cytokine receptor interaction);04061(Viral protein interaction with cytokine and cytokine receptor);04062(Chemokine signaling pathway);04620(Toll-like receptor signaling pathway);04622(RIG-I-like receptor signaling pathway);04623(Cytosolic DNA-sensing pathway);04657(IL-17 signaling pathway);04668(TNF signaling pathway);05160(Hepatitis C);05164(Influenza A);05169(Epstein-Barr virus …	NA	NA	C-X-C motif chemokine ligand 10 [Source:VGNC Symbol;Acc:VGNC:87101]	protein_coding	3.71886	11.9096	2.99273	7.42122	5.68574	2.07472	1.92209	0.61084	2.06876	2.66895	3.39507	1.76344	7.74544e-05	0.0313506	up
ENSSSCG00000048918	ENSSSCG00000048918	ENSSSCT00000055200;ENSSSCT00000071204	GO:0006047(UDP-N-acetylglucosamine metabolic process);GO:0008376(acetylgalactosaminyltransferase activity);GO:0016020(membrane);GO:0016021(integral component of membrane);GO:0016740(transferase activity);GO:0016758(hexosyltransferase activity);GO:0019276(UDP-N-acetylgalactosamine metabolic process);GO:0030173(integral component of Golgi membrane);GO:0030259(lipid glycosylation);GO:0034641(cellula…	NA	NA	NA	beta-1,4-N-acetyl-galactosaminyltransferase 2 [Source:NCBI gene (formerly Entrezgene);Acc:100621328]	protein_coding	0.812241	4.75661	0.507109	1.22181	0.519442	0.322109	0.376963	0.297195	0.115719	0.250568	5.73717	2.52034	8.39163e-05	0.0333246	up
ENSSSCG00000000130	CYTH4	ENSSSCT00000000136	GO:0005085(guanyl-nucleotide exchange factor activity);GO:0005829(cytosol);GO:0005886(plasma membrane);GO:0032012(regulation of ARF protein signal transduction);GO:0034451(centriolar satellite);GO:0045171(intercellular bridge);GO:0050790(regulation of catalytic activity)	04072(Phospholipase D signaling pathway);04144(Endocytosis);05132(Salmonella infection)	NA	NA	cytohesin 4 [Source:VGNC Symbol;Acc:VGNC:87137]	protein_coding	0.908698	7.25707	0.808977	1.92682	1.25515	0.42343	0.432783	0.145191	0.795755	0.573635	5.1277	2.35831	9.02176e-05	0.0346149	up
MSTRG.11518	C4A	ENSSSCT00000079853;ENSSSCT00000001570;ENSSSCT00000102168	GO:0002376(immune system process);GO:0004866(endopeptidase inhibitor activity);GO:0005576(extracellular region);GO:0005615(extracellular space);GO:0006954(inflammatory response);GO:0006956(complement activation);GO:0006958(complement activation, classical pathway);GO:0010951(negative regulation of endopeptidase activity);GO:0016064(immunoglobulin mediated immune response);GO:0030054(cell junction…	04610(Complement and coagulation cascades);05133(Pertussis);05150(Staphylococcus aureus infection);05171(Coronavirus disease - COVID-19);05322(Systemic lupus erythematosus);05322(Systemic lupus erythematosus)	NA	NA	complement C4A (Rodgers blood group) [Source:NCBI gene (formerly Entrezgene);Acc:445467]	protein_coding	4.20751	71.9734	4.89108	9.96469	18.1472	2.66239	2.80533	1.65598	3.05953	3.54818	7.9514	2.99121	9.15574e-05	0.0346149	up
ENSSSCG00000022361	BANK1	ENSSSCT00000090381;ENSSSCT00000025850;ENSSSCT00000085752;ENSSSCT00000080224	GO:0000165(MAPK cascade);GO:0002020(protease binding);GO:0005102(signaling receptor binding);GO:0007165(signal transduction);GO:0009617(response to bacterium);GO:0032715(negative regulation of interleukin-6 production);GO:0035591(signaling adaptor activity);GO:0042113(B cell activation);GO:0043274(phospholipase binding);GO:0043410(positive regulation of MAPK cascade);GO:0043491(protein kinase B s…	NA	NA	NA	B cell scaffold protein with ankyrin repeats 1 [Source:HGNC Symbol;Acc:HGNC:18233]	protein_coding	1.00086	8.65639	0.738892	1.34729	0.717557	0.488459	0.49195	0.25404	0.204982	0.556512	6.24316	2.64228	9.41403e-05	0.0346149	up
ENSSSCG00000003578	FGR	ENSSSCT00000042490;ENSSSCT00000065958	GO:0000166(nucleotide binding);GO:0001784(phosphotyrosine residue binding);GO:0001819(positive regulation of cytokine production);GO:0002250(adaptive immune response);GO:0004672(protein kinase activity);GO:0004712(protein serine/threonine/tyrosine kinase activity);GO:0004713(protein tyrosine kinase activity);GO:0004715(non-membrane spanning protein tyrosine kinase activity);GO:0005102(signaling r…	04062(Chemokine signaling pathway);04062(Chemokine signaling pathway)	K08891	EC:2.7.10.2	FGR proto-onco, Src family tyrosine kinase [Source:VGNC Symbol;Acc:VGNC:88124]	protein_coding	0.736558	4.62998	0.809454	1.26366	1.21513	0.410899	0.413286	0.272562	0.265893	0.634553	4.33348	2.11552	9.43844e-05	0.0346149	up
MSTRG.6582	SPI1	ENSSSCT00000077556;ENSSSCT00000014457	GO:0000122(negative regulation of transcription by RNA polymerase II);GO:0000785(chromatin);GO:0000976(transcription cis-regulatory region binding);GO:0000978(RNA polymerase II cis-regulatory region sequence-specific DNA binding);GO:0000981(DNA-binding transcription factor activity, RNA polymerase II-specific);GO:0000987(cis-regulatory region sequence-specific DNA binding);GO:0001216(DNA-binding …	04380(Osteoclast differentiation);05166(Human T-cell leukemia virus 1 infection);05200(Pathways in cancer);05202(Transcriptional misregulation in cancer);05221(Acute myeloid leukemia);05221(Acute myeloid leukemia)	NA	NA	Spi-1 proto-onco [Source:VGNC Symbol;Acc:VGNC:98335]	protein_coding	2.21901	16.1401	2.03926	2.4724	2.62539	0.903394	0.746326	0.874977	1.00877	1.48325	5.08224	2.34546	9.47646e-05	0.0346149	up
MSTRG.1601	CCL19	ENSSSCT00000012003	GO:0001768(establishment of T cell polarity);GO:0002407(dendritic cell chemotaxis);GO:0002408(myeloid dendritic cell chemotaxis);GO:0002548(monocyte chemotaxis);GO:0005125(cytokine activity);GO:0005576(extracellular region);GO:0005615(extracellular space);GO:0006935(chemotaxis);GO:0006954(inflammatory response);GO:0006955(immune response);GO:0007165(signal transduction);GO:0007186(G protein-coupl…	04060(Cytokine-cytokine receptor interaction);04061(Viral protein interaction with cytokine and cytokine receptor);04062(Chemokine signaling pathway);04064(NF-kappa B signaling pathway)	NA	NA	C-C motif chemokine ligand 19 [Source:VGNC Symbol;Acc:VGNC:95483]	protein_coding	8.84545	151.052	9.0729	19.194	11.5061	3.99468	3.57123	3.26142	4.18801	5.22579	9.8646	3.30226	9.55159e-05	0.0346149	up
ENSSSCG00000037669	PTPN7	ENSSSCT00000045897	GO:0004725(protein tyrosine phosphatase activity);GO:0006470(protein dephosphorylation);GO:0016311(dephosphorylation);GO:0016791(phosphatase activity)	04010(MAPK signaling pathway)	K18019	EC:3.1.3.48	protein tyrosine phosphatase non-receptor type 7 [Source:VGNC Symbol;Acc:VGNC:108279]	protein_coding	0.259733	4.72213	0.449914	1.04229	0.564955	0.329839	0.142937	0.074793	0.223694	0.249677	6.89465	2.78548	9.62216e-05	0.0346149	up
MSTRG.12786	HBB;ENSSSCG00000014727	ENSSSCT00000081549;ENSSSCT00000016078	GO:0005344(oxygen carrier activity);GO:0005833(hemoglobin complex);GO:0015671(oxygen transport);GO:0019825(oxygen binding);GO:0020037(heme binding);GO:0046872(metal ion binding);GO:0004601(peroxidase activity);GO:0031720(haptoglobin binding);GO:0031721(hemoglobin alpha binding);GO:0031838(haptoglobin-hemoglobin complex);GO:0042744(hydrogen peroxide catabolic process);GO:0043177(organic acid bindi…	05143(African trypanosomiasis);05144(Malaria)	NA	NA	hemoglobin, beta [Source:NCBI gene (formerly Entrezgene);Acc:407066]	protein_coding	1.37802	3.54154	0.958377	0.822272	0.995996	1.14695	0.891386	3.58457	441.594	1.48992	0.017152	-5.86548	9.74288e-05	0.0346416	down
MSTRG.9641	C1S	ENSSSCT00000102347	GO:0004252(serine-type endopeptidase activity);GO:0042802(identical protein binding)	04610(Complement and coagulation cascades);05133(Pertussis);05150(Staphylococcus aureus infection);05171(Coronavirus disease - COVID-19);05322(Systemic lupus erythematosus)	K01331	EC:3.4.21.42	complement C1s [Source:NCBI gene (formerly Entrezgene);Acc:397274]	protein_coding	20.4263	157.419	22.4471	26.1275	40.6884	12.837	14.5712	9.28487	14.0698	16.0972	3.99503	1.99821	0.000103181	0.0358646	up
ENSSSCG00000000025	PARVG	ENSSSCT00000000026;ENSSSCT00000065458	GO:0003779(actin binding);GO:0005737(cytoplasm);GO:0005856(cytoskeleton);GO:0005886(plasma membrane);GO:0005925(focal adhesion);GO:0007155(cell adhesion);GO:0007163(establishment or maintenance of cell polarity);GO:0015629(actin cytoskeleton);GO:0030031(cell projection assembly);GO:0031532(actin cytoskeleton reorganization);GO:0034446(substrate adhesion-dependent cell spreading);GO:0034446(substr…	04510(Focal adhesion);04510(Focal adhesion)	NA	NA	parvin gamma [Source:VGNC Symbol;Acc:VGNC:91187]	protein_coding	0.725077	8.04214	0.530891	1.52272	0.850348	0.383295	0.49958	0.206232	0.380501	0.464805	6.03344	2.59298	0.00010496	0.0358646	up
MSTRG.4460	SPOCK2	ENSSSCT00000091923;ENSSSCT00000101065;ENSSSCT00000047219	GO:0005509(calcium ion binding);GO:0005539(glycosaminoglycan binding);GO:0005576(extracellular region);GO:0010811(positive regulation of cell-substrate adhesion);GO:0019800(peptide cross-linking via chondroitin 4-sulfate glycosaminoglycan);GO:0030198(extracellular matrix organization);GO:0050840(extracellular matrix binding);GO:1990830(cellular response to leukemia inhibitory factor);GO:1990830(c…	NA	NA	NA	SPARC (osteonectin), cwcv and kazal like domains proteoglycan 2 [Source:VGNC Symbol;Acc:VGNC:107362]	protein_coding	2.16678	20.2331	2.31039	3.01784	3.05743	1.39951	1.37114	0.798039	1.21923	1.62103	4.80352	2.26409	0.000105581	0.0358646	up
MSTRG.4546	LRRC18	ENSSSCT00000011367	NA	NA	NA	NA	leucine rich repeat containing 18 [Source:VGNC Symbol;Acc:VGNC:98078]	protein_coding	0.282083	2.1182	0.351349	0.522011	0.391479	0.020461	0.05257	0.015912	0.179422	0.173026	8.30357	3.05373	0.000110181	0.0358646	up
MSTRG.5061	ITGA4	ENSSSCT00000041932;ENSSSCT00000101812	GO:0003366(cell-matrix adhesion involved in ameboidal cell migration);GO:0005178(integrin binding);GO:0005886(plasma membrane);GO:0007155(cell adhesion);GO:0007159(leukocyte cell-cell adhesion);GO:0007160(cell-matrix adhesion);GO:0007229(integrin-mediated signaling pathway);GO:0008305(integrin complex);GO:0009897(external side of plasma membrane);GO:0009986(cell surface);GO:0016020(membrane);GO:0…	04151(PI3K-Akt signaling pathway);04510(Focal adhesion);04512(ECM-receptor interaction);04514(Cell adhesion molecules);04640(Hematopoietic cell lineage);04670(Leukocyte transendothelial migration);04672(Intestinal immune network for IgA production);04810(Regulation of actin cytoskeleton);05135(Yersinia infection);05140(Leishmaniasis);05165(Human papillomavirus infection);05410(Hypertrophic cardio…	NA	NA	integrin subunit alpha 4 [Source:VGNC Symbol;Acc:VGNC:96377]	protein_coding	1.98742	14.3859	1.19546	2.87867	1.61862	0.936567	1.03687	0.611997	0.785171	1.09886	4.93707	2.30366	0.000110682	0.0358646	up
MSTRG.6935	C3	ENSSSCT00000087825;ENSSSCT00000101941;ENSSSCT00000014800;ENSSSCT00000101892;ENSSSCT00000073360;ENSSSCT00000087663;ENSSSCT00000103277;ENSSSCT00000078048	GO:0001798(positive regulation of type IIa hypersensitivity);GO:0001934(positive regulation of protein phosphorylation);GO:0001970(positive regulation of activation of membrane attack complex);GO:0002376(immune system process);GO:0004866(endopeptidase inhibitor activity);GO:0005576(extracellular region);GO:0005615(extracellular space);GO:0006954(inflammatory response);GO:0006955(immune response);…	04080(Neuroactive ligand-receptor interaction);04145(Phagosome);04610(Complement and coagulation cascades);05133(Pertussis);05134(Legionellosis);05140(Leishmaniasis);05142(Chagas disease);05150(Staphylococcus aureus infection);05152(Tuberculosis);05167(Kaposi sarcoma-associated herpesvirus infection);05168(Herpes simplex virus 1 infection);05171(Coronavirus disease - COVID-19);05203(Viral carcino…	NA	NA	complement C3 [Source:VGNC Symbol;Acc:VGNC:99600]	protein_coding	48.5012	99.5105	86.8718	50.2568	73.8268	33.7907	37.342	37.291	19.8259	32.0479	2.23938	1.1631	0.000111181	0.0358646	up
MSTRG.13051	IL10RA	ENSSSCT00000016451	GO:0004896(cytokine receptor activity);GO:0004920(interleukin-10 receptor activity);GO:0005829(cytosol);GO:0005886(plasma membrane);GO:0005887(integral component of plasma membrane);GO:0010507(negative regulation of autophagy);GO:0016020(membrane);GO:0016021(integral component of membrane);GO:0019221(cytokine-mediated signaling pathway);GO:0046427(positive regulation of receptor signaling pathway…	04060(Cytokine-cytokine receptor interaction);04061(Viral protein interaction with cytokine and cytokine receptor);04630(JAK-STAT signaling pathway);05145(Toxoplasmosis);05152(Tuberculosis);05163(Human cytomegalovirus infection)	NA	NA	interleukin 10 receptor subunit alpha [Source:VGNC Symbol;Acc:VGNC:89077]	protein_coding	2.2085	12.4671	1.82303	3.0363	3.19185	1.50976	1.14584	0.515116	0.749646	1.48579	4.20388	2.07172	0.000111773	0.0358646	up
ENSSSCG00000060496	OSR1	ENSSSCT00000102934	GO:0000122(negative regulation of transcription by RNA polymerase II);GO:0000977(RNA polymerase II transcription regulatory region sequence-specific DNA binding);GO:0000981(DNA-binding transcription factor activity, RNA polymerase II-specific);GO:0001655(urogenital system development);GO:0001656(metanephros development);GO:0001657(ureteric bud development);GO:0001823(mesonephros development);GO:0…	NA	NA	NA	odd-skipped related transcription factor 1 [Source:HGNC Symbol;Acc:HGNC:8111]	protein_coding	1.41897	4.00989	1.54877	2.08075	2.47833	0.6799	0.87429	0.934408	0.874223	1.13419	2.56542	1.35919	0.00011926	0.0358646	up
ENSSSCG00000013885	FCHO1	ENSSSCT00000071888;ENSSSCT00000015171;ENSSSCT00000083772;ENSSSCT00000090634;ENSSSCT00000091237;ENSSSCT00000086774	GO:0005654(nucleoplasm);GO:0005737(cytoplasm);GO:0005829(cytosol);GO:0005886(plasma membrane);GO:0005905(clathrin-coated pit);GO:0030136(clathrin-coated vesicle);GO:0035612(AP-2 adaptor complex binding);GO:0048268(clathrin coat assembly);GO:0050852(T cell receptor signaling pathway);GO:0050870(positive regulation of T cell activation);GO:0072583(clathrin-dependent endocytosis);GO:0072583(clathrin…	NA	NA	NA	FCH and mu domain containing endocytic adaptor 1 [Source:VGNC Symbol;Acc:VGNC:88065]	protein_coding	0.529758	4.09477	0.385398	0.922217	0.673904	0.279413	0.263766	0.0573036	0.430904	0.189081	5.41272	2.43635	0.000119658	0.0358646	up
ENSSSCG00000039175	MARCHF1	ENSSSCT00000067056;ENSSSCT00000069298	GO:0000209(protein polyubiquitination);GO:0002495(antigen processing and presentation of peptide antigen via MHC class II);GO:0005737(cytoplasm);GO:0005764(lysosome);GO:0005783(endoplasmic reticulum);GO:0005794(Golgi apparatus);GO:0006955(immune response);GO:0008270(zinc ion binding);GO:0016020(membrane);GO:0016021(integral component of membrane);GO:0031901(early endosome membrane);GO:0031902(lat…	NA	K10656	EC:2.3.2.27	membrane associated ring-CH-type finger 1 [Source:VGNC Symbol;Acc:VGNC:98939]	protein_coding	0.630515	4.37258	0.559194	0.966746	0.727212	0.326149	0.282296	0.331712	0.100074	0.353767	5.20535	2.38	0.000120077	0.0358646	up
MSTRG.12760	ENSSSCG00000033089	ENSSSCT00000015968;ENSSSCT00000055407	GO:0005525(GTP binding);GO:0005634(nucleus);GO:0005737(cytoplasm);GO:0005737(cytoplasm)	NA	NA	NA		protein_coding	4.35407	10.227	1.82203	11.8367	3.93648	2.40734	2.28476	1.00341	1.57239	2.13816	3.4208	1.77433	0.000121071	0.0358646	up
ENSSSCG00000037541	ENSSSCG00000037541	ENSSSCT00000101673;ENSSSCT00000058861;ENSSSCT00000065939	GO:0004888(transmembrane signaling receptor activity);GO:0005886(plasma membrane);GO:0016020(membrane);GO:0016021(integral component of membrane);GO:0016021(integral component of membrane)	NA	NA	NA		protein_coding	0.186008	1.27751	0.0436031	0.290643	0.11947	0.0250724	0.0707237	0.0617025	0.0357794	0.0553463	7.71139	2.94699	0.00012198	0.0358646	up
ENSSSCG00000013337	BBOX1	ENSSSCT00000014565	GO:0005506(iron ion binding);GO:0005737(cytoplasm);GO:0005739(mitochondrion);GO:0008270(zinc ion binding);GO:0008336(gamma-butyrobetaine dioxygenase activity);GO:0016491(oxidoreductase activity);GO:0042802(identical protein binding);GO:0045329(carnitine biosynthetic process);GO:0046872(metal ion binding);GO:0051213(dioxygenase activity)	00310(Lysine degradation);01100(Metabolic pathways)	K00471	EC:1.14.11.1	gamma-butyrobetaine hydroxylase 1 [Source:VGNC Symbol;Acc:VGNC:85765]	protein_coding	0.046808	0.544676	0.060021	0	0.043416	0	0	0	0	0	1389.84	10.4407	0.000129043	0.0374538	up
ENSSSCG00000014039	RGS14	ENSSSCT00000015336;ENSSSCT00000100663	GO:0000278(mitotic cell cycle);GO:0001965(G-protein alpha-subunit binding);GO:0005092(GDP-dissociation inhibitor activity);GO:0005096(GTPase activator activity);GO:0005634(nucleus);GO:0005737(cytoplasm);GO:0005813(centrosome);GO:0005819(spindle);GO:0005886(plasma membrane);GO:0006913(nucleocytoplasmic transport);GO:0007051(spindle organization);GO:0007059(chromosome segregation);GO:0007165(signal…	04015(Rap1 signaling pathway);04015(Rap1 signaling pathway)	NA	NA	regulator of G protein signaling 14 [Source:VGNC Symbol;Acc:VGNC:92261]	protein_coding	0.814739	4.58389	0.338337	0.906841	0.906384	0.218607	0.355665	0.193016	0.0130933	0.253841	7.30036	2.86797	0.000129835	0.0374538	up
MSTRG.8002	CAPG	ENSSSCT00000066341;ENSSSCT00000058191	GO:0001726(ruffle);GO:0003779(actin binding);GO:0005634(nucleus);GO:0005654(nucleoplasm);GO:0005730(nucleolus);GO:0005737(cytoplasm);GO:0005814(centriole);GO:0008154(actin polymerization or depolymerization);GO:0019904(protein domain specific binding);GO:0030027(lamellipodium);GO:0042470(melanosome);GO:0042995(cell projection);GO:0044877(protein-containing complex binding);GO:0051014(actin filame…	NA	NA	NA	capping actin protein, gelsolin like [Source:VGNC Symbol;Acc:VGNC:86169]	protein_coding	1.57763	10.183	1.45658	1.90352	2.05154	0.811473	0.901565	0.686869	0.869453	0.923645	4.09546	2.03403	0.000138405	0.0395528	up
ENSSSCG00000044019	NLRP5	ENSSSCT00000082811	GO:0005634(nucleus);GO:0005737(cytoplasm);GO:0005739(mitochondrion);GO:0005794(Golgi apparatus);GO:0015631(tubulin binding);GO:0043231(intracellular membrane-bounded organelle);GO:0060473(cortical granule);GO:0106333(subcortical maternal complex)	NA	NA	NA	NLR family pyrin domain containing 5 [Source:HGNC Symbol;Acc:HGNC:21269]	protein_coding	0.068449	0.02041	0.032192	0.067476	0.012622	0.119286	0.218523	0.151513	0.398849	0.10288	0.202965	-2.30069	0.000142291	0.0402869	down
MSTRG.6101	PLXNA4	ENSSSCT00000047876	GO:0005524(ATP binding);GO:0005886(plasma membrane);GO:0007165(signal transduction);GO:0007399(nervous system development);GO:0007411(axon guidance);GO:0008045(motor neuron axon guidance);GO:0016020(membrane);GO:0016021(integral component of membrane);GO:0016301(kinase activity);GO:0016310(phosphorylation);GO:0016740(transferase activity);GO:0017154(semaphorin receptor activity);GO:0021602(crania…	04360(Axon guidance)	NA	NA	plexin A4 [Source:VGNC Symbol;Acc:VGNC:98204]	protein_coding	1.07649	3.48824	1.6941	1.79959	1.49114	0.677622	0.620801	0.456939	0.998789	1.00636	2.53943	1.34451	0.000146033	0.040967	up
ENSSSCG00000015671	ARHGAP15	ENSSSCT00000027823;ENSSSCT00000098957;ENSSSCT00000017070;ENSSSCT00000099602;ENSSSCT00000050490	GO:0005096(GTPase activator activity);GO:0005737(cytoplasm);GO:0007165(signal transduction);GO:0008360(regulation of cell shape);GO:0043087(regulation of GTPase activity);GO:0050790(regulation of catalytic activity);GO:0050790(regulation of catalytic activity)	NA	NA	NA	Rho GTPase activating protein 15 [Source:VGNC Symbol;Acc:VGNC:95959]	protein_coding	0.473901	3.15037	0.15014	0.53823	0.353803	0.167968	0.183364	0.0645047	0.175411	0.219898	5.7529	2.52429	0.000151281	0.0420533	up
ENSSSCG00000033657	GREM1	ENSSSCT00000050519;ENSSSCT00000062618	GO:0000902(cell morphogenesis);GO:0001525(angiogenesis);GO:0002042(cell migration involved in sprouting angiogenesis);GO:0002092(positive regulation of receptor internalization);GO:0003337(mesenchymal to epithelial transition involved in metanephros morphogenesis);GO:0005125(cytokine activity);GO:0005576(extracellular region);GO:0005615(extracellular space);GO:0007165(signal transduction);GO:0007…	04350(TGF-beta signaling pathway);04350(TGF-beta signaling pathway)	NA	NA	gremlin 1, DAN family BMP antagonist [Source:VGNC Symbol;Acc:VGNC:88665]	protein_coding	0.155802	8.62102	0.40914	0.463365	1.60016	0.166285	0.101136	0.0546028	0.104524	0.295583	15.5782	3.96146	0.000154307	0.042508	up
ENSSSCG00000046319	IPCEF1	ENSSSCT00000081158;ENSSSCT00000102565	NA	NA	NA	NA	interaction protein for cytohesin exchange factors 1 [Source:HGNC Symbol;Acc:HGNC:21204]	protein_coding	0.373124	2.7562	0.17345	0.236945	0.200305	0.110027	0.126486	0.0758412	0.141222	0.125917	6.45396	2.69018	0.000156538	0.0427376	up
MSTRG.11540	SLA-DQB1	ENSSSCT00000001616;ENSSSCT00000085744;ENSSSCT00000047302	GO:0002250(adaptive immune response);GO:0002503(peptide antigen assembly with MHC class II protein complex);GO:0002504(antigen processing and presentation of peptide or polysaccharide antigen via MHC class II);GO:0006955(immune response);GO:0016020(membrane);GO:0016021(integral component of membrane);GO:0019882(antigen processing and presentation);GO:0019886(antigen processing and presentation of…	04145(Phagosome);04514(Cell adhesion molecules);04612(Antigen processing and presentation);04640(Hematopoietic cell lineage);04658(Th1 and Th2 cell differentiation);04659(Th17 cell differentiation);04672(Intestinal immune network for IgA production);04940(Type I diabetes mellitus);05140(Leishmaniasis);05145(Toxoplasmosis);05150(Staphylococcus aureus infection);05152(Tuberculosis);05164(Influenza …	NA	NA	SLA-DQ beta1 domain [Source:NCBI gene (formerly Entrezgene);Acc:100037921]	protein_coding	5.19861	22.4258	4.55621	6.66109	3.79117	2.22238	2.7387	2.66116	1.95124	2.86098	3.42861	1.77762	0.000159434	0.0427647	up
MSTRG.8688	LY9	ENSSSCT00000006986;ENSSSCT00000036000	GO:0005886(plasma membrane);GO:0009897(external side of plasma membrane);GO:0016020(membrane);GO:0016021(integral component of membrane);GO:0032740(positive regulation of interleukin-17 production);GO:0042110(T cell activation);GO:0072540(T-helper 17 cell lineage commitment);GO:0072540(T-helper 17 cell lineage commitment)	NA	NA	NA	lymphocyte antigen 9 [Source:VGNC Symbol;Acc:VGNC:89906]	protein_coding	1.11375	11.6377	0.740882	1.34198	1.37561	0.545666	0.582854	0.287502	0.465787	0.826232	5.98585	2.58156	0.000166448	0.0440001	up
ENSSSCG00000036314	HHEX	ENSSSCT00000038898	GO:0000122(negative regulation of transcription by RNA polymerase II);GO:0000976(transcription cis-regulatory region binding);GO:0000978(RNA polymerase II cis-regulatory region sequence-specific DNA binding);GO:0000981(DNA-binding transcription factor activity, RNA polymerase II-specific);GO:0001227(DNA-binding transcription repressor activity, RNA polymerase II-specific);GO:0001228(DNA-binding t…	04950(Maturity onset diabetes of the young);05202(Transcriptional misregulation in cancer)	NA	NA	hematopoietically expressed homeobox [Source:VGNC Symbol;Acc:VGNC:98032]	protein_coding	2.49478	5.66291	2.0576	1.92457	3.77552	1.42217	1.60673	1.01046	1.50355	1.25304	2.34189	1.22767	0.000166918	0.0440001	up
MSTRG.7930	ECRG4	ENSSSCT00000050129	GO:0005576(extracellular region);GO:0005615(extracellular space);GO:0005737(cytoplasm);GO:0007417(central nervous system development);GO:0016020(membrane);GO:0016324(apical plasma membrane);GO:0031145(anaphase-promoting complex-dependent catabolic process);GO:0042127(regulation of cell population proliferation);GO:0070314(G1 to G0 transition);GO:0090398(cellular senescence)	NA	NA	NA	ECRG4 augurin [Source:VGNC Symbol;Acc:VGNC:87536]	protein_coding	1.01747	14.7218	0.89938	0.508197	0.804031	0.305496	0.36545	0.438054	0	0.125227	14.5442	3.86237	0.000172712	0.0446288	up
MSTRG.9351	ITGB7	ENSSSCT00000043023;ENSSSCT00000000276	GO:0003366(cell-matrix adhesion involved in ameboidal cell migration);GO:0005178(integrin binding);GO:0005768(endosome);GO:0005925(focal adhesion);GO:0007155(cell adhesion);GO:0007160(cell-matrix adhesion);GO:0007229(integrin-mediated signaling pathway);GO:0008305(integrin complex);GO:0009986(cell surface);GO:0016020(membrane);GO:0016021(integral component of membrane);GO:0016477(cell migration);…	04151(PI3K-Akt signaling pathway);04510(Focal adhesion);04512(ECM-receptor interaction);04514(Cell adhesion molecules);04672(Intestinal immune network for IgA production);04810(Regulation of actin cytoskeleton);05165(Human papillomavirus infection);05202(Transcriptional misregulation in cancer);05410(Hypertrophic cardiomyopathy);05412(Arrhythmogenic right ventricular cardiomyopathy);05414(Dilated…	NA	NA	integrin subunit beta 7 [Source:VGNC Symbol;Acc:VGNC:89245]	protein_coding	2.08761	12.7415	0.66747	2.81387	1.51555	0.774506	0.724025	0.564423	0.299198	1.08063	5.75872	2.52575	0.000173276	0.0446288	up
MSTRG.6530	CD5	ENSSSCT00000085337;ENSSSCT00000014335	GO:0005044(scavenger receptor activity);GO:0005886(plasma membrane);GO:0006897(endocytosis);GO:0009897(external side of plasma membrane);GO:0016020(membrane);GO:0016021(integral component of membrane);GO:0031295(T cell costimulation);GO:0097190(apoptotic signaling pathway);GO:0097190(apoptotic signaling pathway)	04640(Hematopoietic cell lineage);04640(Hematopoietic cell lineage)	NA	NA	CD5 molecule [Source:VGNC Symbol;Acc:VGNC:86420]	protein_coding	0.677105	8.53932	0.257081	1.6678	0.889363	0.475495	0.408996	0.0566937	0.1143	0.395167	8.29328	3.05194	0.000174922	0.0446288	up
MSTRG.5997	ENSSSCG00000031897;GIMAP4	ENSSSCT00000064817;ENSSSCT00000043794;ENSSSCT00000052261;ENSSSCT00000038872	GO:0000166(nucleotide binding);GO:0005525(GTP binding);GO:0005829(cytosol);GO:0043231(intracellular membrane-bounded organelle);GO:0043231(intracellular membrane-bounded organelle)	NA	NA	NA	GTPase, IMAP family member 4 [Source:VGNC Symbol;Acc:VGNC:88446]	protein_coding	3.33497	27.995	1.91433	4.06542	3.20727	1.61129	2.03513	0.855037	1.03024	2.10739	5.3039	2.40705	0.000177952	0.0448636	up
MSTRG.5802	TGM2	ENSSSCT00000069065	GO:0000785(chromatin);GO:0003810(protein-glutamine gamma-glutamyltransferase activity);GO:0005509(calcium ion binding);GO:0005525(GTP binding);GO:0005634(nucleus);GO:0005739(mitochondrion);GO:0005783(endoplasmic reticulum);GO:0005829(cytosol);GO:0005886(plasma membrane);GO:0007200(phospholipase C-activating G protein-coupled receptor signaling pathway);GO:0018149(peptide cross-linking);GO:0018277…	05016(Huntington disease)	K05625	EC:2.3.2.13	transglutaminase 2 [Source:VGNC Symbol;Acc:VGNC:95542]	protein_coding	1.83388	63.1124	6.49307	2.43004	5.00656	1.61942	2.03188	0.7412	0.997347	1.38941	11.6349	3.54039	0.000178997	0.0448636	up
ENSSSCG00000034980	IRF8	ENSSSCT00000040645	GO:0000122(negative regulation of transcription by RNA polymerase II);GO:0000976(transcription cis-regulatory region binding);GO:0000977(RNA polymerase II transcription regulatory region sequence-specific DNA binding);GO:0000978(RNA polymerase II cis-regulatory region sequence-specific DNA binding);GO:0000981(DNA-binding transcription factor activity, RNA polymerase II-specific);GO:0001227(DNA-bi…	05133(Pertussis)	NA	NA	interferon regulatory factor 8 [Source:VGNC Symbol;Acc:VGNC:89211]	protein_coding	3.12562	13.2215	1.68403	6.36096	3.82187	1.31541	1.621	0.759396	1.3411	2.40352	3.79198	1.92295	0.000182736	0.0451553	up
MSTRG.8022	ACTG2	ENSSSCT00000009083;ENSSSCT00000079845;ENSSSCT00000052319;ENSSSCT00000105034;ENSSSCT00000064546;ENSSSCT00000095501;ENSSSCT00000076210;ENSSSCT00000075630	GO:0005737(cytoplasm);GO:0005869(dynactin complex);GO:0014829(vascular associated smooth muscle contraction);GO:0071944(cell periphery);GO:0071944(cell periphery)	04270(Vascular smooth muscle contraction);04270(Vascular smooth muscle contraction)	NA	NA	actin gamma 2, smooth muscle [Source:VGNC Symbol;Acc:VGNC:85041]	protein_coding	0.841018	10.514	3.58267	0.562058	0.944655	0.242933	1.03062	0.608661	0.285912	0.390942	6.42594	2.68391	0.000183128	0.0451553	up
ENSSSCG00000016706	HOXA2	ENSSSCT00000018187	GO:0000122(negative regulation of transcription by RNA polymerase II);GO:0000978(RNA polymerase II cis-regulatory region sequence-specific DNA binding);GO:0000981(DNA-binding transcription factor activity, RNA polymerase II-specific);GO:0001227(DNA-binding transcription repressor activity, RNA polymerase II-specific);GO:0001709(cell fate determination);GO:0002076(osteoblast development);GO:000367…	NA	NA	NA	homeobox A2 [Source:VGNC Symbol;Acc:VGNC:88937]	protein_coding	0.272648	0.627444	0.455072	0.436963	0.49992	0.23325	0.192358	0.078528	0.070256	0.113351	3.33271	1.7367	0.000184591	0.0451553	up
ENSSSCG00000004779	PLCB2	ENSSSCT00000081376;ENSSSCT00000052016	GO:0004435(phosphatidylinositol phospholipase C activity);GO:0004629(phospholipase C activity);GO:0005509(calcium ion binding);GO:0005737(cytoplasm);GO:0006629(lipid metabolic process);GO:0007165(signal transduction);GO:0008081(phosphoric diester hydrolase activity);GO:0016042(lipid catabolic process);GO:0016787(hydrolase activity);GO:0035556(intracellular signal transduction);GO:0046488(phosphat…	00562(Inositol phosphate metabolism);01100(Metabolic pathways);04015(Rap1 signaling pathway);04020(Calcium signaling pathway);04022(cGMP-PKG signaling pathway);04062(Chemokine signaling pathway);04070(Phosphatidylinositol signaling system);04071(Sphingolipid signaling pathway);04072(Phospholipase D signaling pathway);04261(Adrenergic signaling in cardiomyocytes);04270(Vascular smooth muscle contr…	K05858	EC:3.1.4.11	phospholipase C beta 2 [Source:VGNC Symbol;Acc:VGNC:91515]	protein_coding	0.954962	8.60219	0.831757	1.87743	1.21768	0.760998	0.724633	0.3588	0.419729	0.585112	4.73245	2.24259	0.000191131	0.0460189	up
MSTRG.3794	ABI3BP	ENSSSCT00000045758;ENSSSCT00000086162;ENSSSCT00000078902;ENSSSCT00000084609;ENSSSCT00000013085;ENSSSCT00000040507;ENSSSCT00000074528;ENSSSCT00000070803;ENSSSCT00000084217;ENSSSCT00000057677	GO:0005518(collagen binding);GO:0005539(glycosaminoglycan binding);GO:0005614(interstitial matrix);GO:0008201(heparin binding);GO:0008285(negative regulation of cell population proliferation);GO:0010811(positive regulation of cell-substrate adhesion);GO:0030198(extracellular matrix organization);GO:0031012(extracellular matrix);GO:0062023(collagen-containing extracellular matrix);GO:1904597(negat…	NA	NA	NA	ABI family member 3 binding protein [Source:VGNC Symbol;Acc:VGNC:108628]	protein_coding	4.96081	53.9474	5.68938	6.49334	10.767	2.97207	4.45804	2.07546	4.40842	4.24395	4.5081	2.17252	0.000202454	0.0480252	up
ENSSSCG00000000837	CHST11	ENSSSCT00000064544;ENSSSCT00000100474	GO:0000139(Golgi membrane);GO:0001537(N-acetylgalactosamine 4-O-sulfotransferase activity);GO:0001701(in utero embryonic development);GO:0002063(chondrocyte development);GO:0005794(Golgi apparatus);GO:0005975(carbohydrate metabolic process);GO:0006915(apoptotic process);GO:0007179(transforming growth factor beta receptor signaling pathway);GO:0007585(respiratory gaseous exchange by respiratory sy…	00532(Glycosaminoglycan biosynthesis - chondroitin sulfate / dermatan sulfate);00532(Glycosaminoglycan biosynthesis - chondroitin sulfate / dermatan sulfate)	K01017	EC:2.8.2.5	carbohydrate sulfotransferase 11 [Source:VGNC Symbol;Acc:VGNC:86675]	protein_coding	0.483443	3.60333	0.594548	0.899302	0.937505	0.341814	0.47316	0.215278	0.474001	0.280135	3.65286	1.86903	0.000205746	0.0480252	up
ENSSSCG00000028172	FAM78A	ENSSSCT00000023759	NA	NA	NA	NA	family with sequence similarity 78 member A [Source:VGNC Symbol;Acc:VGNC:87984]	protein_coding	0.756919	4.83254	0.530245	0.722199	0.66755	0.424715	0.214061	0.138233	0.241025	0.415797	5.23733	2.38883	0.00020825	0.0482414	up
ENSSSCG00000017282	SCN4A	ENSSSCT00000018814	GO:0001518(voltage-gated sodium channel complex);GO:0005216(ion channel activity);GO:0005244(voltage-gated ion channel activity);GO:0005248(voltage-gated sodium channel activity);GO:0005261(cation channel activity);GO:0005272(sodium channel activity);GO:0005886(plasma membrane);GO:0005887(integral component of plasma membrane);GO:0006811(ion transport);GO:0006814(sodium ion transport);GO:0016020(…	NA	NA	NA	sodium voltage-gated channel alpha subunit 4 [Source:VGNC Symbol;Acc:VGNC:92635]	protein_coding	0.028111	0.650237	0.07571	0.316134	0.057602	0.024881	0.027852	0.018452	0	0	15.8431	3.98579	0.000210668	0.0484347	up
MSTRG.1441	FCN2	ENSSSCT00000050181;ENSSSCT00000027887;ENSSSCT00000092213;ENSSSCT00000032543	GO:0001867(complement activation, lectin pathway);GO:0003823(antigen binding);GO:0005102(signaling receptor binding);GO:0005615(extracellular space);GO:0006508(proteolysis);GO:0008228(opsonization);GO:0043394(proteoglycan binding);GO:0043654(recognition of apoptotic cell);GO:0048306(calcium-dependent protein binding);GO:0050829(defense response to Gram-negative bacterium);GO:0050830(defense respo…	NA	NA	NA	ficolin (collagen/fibrinogen domain containing lectin) 2 (hucolin) [Source:NCBI gene (formerly Entrezgene);Acc:396881]	protein_coding	1.07462	65.9099	1.40565	1.13606	1.26446	0.939112	0.397449	0.222115	0.353921	0.896003	25.205	4.65564	0.000215084	0.048507	up
MSTRG.10233	MAP4K1	ENSSSCT00000038048;ENSSSCT00000003286	GO:0000165(MAPK cascade);GO:0000166(nucleotide binding);GO:0004672(protein kinase activity);GO:0004674(protein serine/threonine kinase activity);GO:0004712(protein serine/threonine/tyrosine kinase activity);GO:0005524(ATP binding);GO:0006468(protein phosphorylation);GO:0007254(JNK cascade);GO:0008283(cell population proliferation);GO:0008349(MAP kinase kinase kinase kinase activity);GO:0016301(ki…	04010(MAPK signaling pathway);04010(MAPK signaling pathway)	K04408	EC:2.7.11.1	mitogen-activated protein kinase kinase kinase kinase 1 [Source:VGNC Symbol;Acc:VGNC:98111]	protein_coding	1.4053	12.6159	0.803997	2.70556	2.06116	0.980504	0.697953	0.469804	0.85616	0.93635	4.97158	2.31371	0.00021917	0.048507	up
ENSSSCG00000004980	THSD4	ENSSSCT00000005493;ENSSSCT00000005492	GO:0001527(microfibril);GO:0005576(extracellular region);GO:0031012(extracellular matrix);GO:0048251(elastic fiber assembly);GO:0048251(elastic fiber assembly)	04350(TGF-beta signaling pathway);04350(TGF-beta signaling pathway)	NA	NA	thrombospondin type 1 domain containing 4 [Source:VGNC Symbol;Acc:VGNC:93967]	protein_coding	0.574245	3.47598	1.17496	0.808232	1.0674	0.340348	0.68335	0.261462	0.172169	0.455551	3.71211	1.89224	0.000220549	0.048507	up
MSTRG.9640	C1R	ENSSSCT00000099607	GO:0004252(serine-type endopeptidase activity);GO:0005509(calcium ion binding);GO:0006508(proteolysis);GO:0006958(complement activation, classical pathway)	04145(Phagosome);04610(Complement and coagulation cascades);05133(Pertussis);05150(Staphylococcus aureus infection);05171(Coronavirus disease - COVID-19);05322(Systemic lupus erythematosus)	K01330	EC:3.4.21.41	complement C1r [Source:HGNC Symbol;Acc:HGNC:1246]	protein_coding	13.5881	87.6056	14.6017	18.0888	24.808	8.77315	8.95228	5.73418	11.3431	11.2223	3.44795	1.78574	0.000227572	0.048507	up
ENSSSCG00000039838	RGS10	ENSSSCT00000041381;ENSSSCT00000047393	GO:0001965(G-protein alpha-subunit binding);GO:0005096(GTPase activator activity);GO:0005634(nucleus);GO:0005829(cytosol);GO:0007213(G protein-coupled acetylcholine receptor signaling pathway);GO:0008277(regulation of G protein-coupled receptor signaling pathway);GO:0043547(positive regulation of GTPase activity);GO:0045202(synapse);GO:0045202(synapse)	NA	NA	NA	regulator of G protein signaling 10 [Source:VGNC Symbol;Acc:VGNC:92259]	protein_coding	0.428441	2.81287	0.303192	0.489129	0.318436	0.272819	0.193383	0.101726	0.103318	0.17504	5.14256	2.36249	0.000229021	0.048507	up
ENSSSCG00000016237	DOCK10	ENSSSCT00000044820;ENSSSCT00000026520;ENSSSCT00000017680	GO:0005085(guanyl-nucleotide exchange factor activity);GO:0005634(nucleus);GO:0005654(nucleoplasm);GO:0005737(cytoplasm);GO:0005829(cytosol);GO:0007264(small GTPase mediated signal transduction);GO:0030334(regulation of cell migration);GO:0050790(regulation of catalytic activity);GO:0050790(regulation of catalytic activity)	NA	NA	NA	dedicator of cytokinesis 10 [Source:VGNC Symbol;Acc:VGNC:96007]	protein_coding	2.41939	12.901	1.14023	4.13286	3.17484	1.32839	1.51316	0.599127	0.94678	1.6077	3.96458	1.98717	0.000231923	0.048507	up
ENSSSCG00000006748	TSPAN2	ENSSSCT00000056235;ENSSSCT00000056862;ENSSSCT00000007393	GO:0005654(nucleoplasm);GO:0005886(plasma membrane);GO:0005887(integral component of plasma membrane);GO:0006954(inflammatory response);GO:0014002(astrocyte development);GO:0014005(microglia development);GO:0016020(membrane);GO:0016021(integral component of membrane);GO:0042552(myelination);GO:0043209(myelin sheath);GO:0048709(oligodendrocyte differentiation);GO:0061564(axon development);GO:00615…	NA	NA	NA	tetraspanin 2 [Source:VGNC Symbol;Acc:VGNC:94509]	protein_coding	0.0666109	0.270091	0.115114	0.11929	0.147449	0.0286508	0.0349554	0	0	0.00978155	9.79119	3.29148	0.00023261	0.048507	up
MSTRG.1333	TNC	ENSSSCT00000032138;ENSSSCT00000026819;ENSSSCT00000023943;ENSSSCT00000062234;ENSSSCT00000036896	GO:0001558(regulation of cell growth);GO:0002009(morphogenesis of an epithelium);GO:0003674(molecular_function);GO:0005576(extracellular region);GO:0005604(basement membrane);GO:0005614(interstitial matrix);GO:0005615(extracellular space);GO:0007155(cell adhesion);GO:0007528(neuromuscular junction development);GO:0008150(biological_process);GO:0008284(positive regulation of cell population prolif…	04151(PI3K-Akt signaling pathway);04510(Focal adhesion);04512(ECM-receptor interaction);05165(Human papillomavirus infection);05206(MicroRNAs in cancer);05206(MicroRNAs in cancer)	NA	NA	tenascin C [Source:VGNC Symbol;Acc:VGNC:103192]	protein_coding	0.565875	16.6522	0.909831	0.535028	0.670877	0.323453	0.3616	0.0861483	0.169776	0.357229	14.8927	3.89654	0.000232719	0.048507	up
MSTRG.5269	INPP5D	ENSSSCT00000063576	GO:0002376(immune system process);GO:0003824(catalytic activity);GO:0005829(cytosol);GO:0005856(cytoskeleton);GO:0008340(determination of adult lifespan);GO:0009968(negative regulation of signal transduction);GO:0016020(membrane);GO:0016064(immunoglobulin mediated immune response);GO:0016787(hydrolase activity);GO:0016791(phosphatase activity);GO:0030853(negative regulation of granulocyte differe…	00562(Inositol phosphate metabolism);01100(Metabolic pathways);04070(Phosphatidylinositol signaling system);04662(B cell receptor signaling pathway);04664(Fc epsilon RI signaling pathway);04666(Fc gamma R-mediated phagocytosis)	K03084	EC:3.1.3.86	inositol polyphosphate-5-phosphatase D [Source:VGNC Symbol;Acc:VGNC:96374]	protein_coding	1.75377	16.8146	1.3533	3.47824	2.27117	1.28322	1.23699	0.583554	0.987703	1.33841	4.72774	2.24115	0.000237373	0.048507	up
MSTRG.8965	CSF1	ENSSSCT00000039641	GO:0001780(neutrophil homeostasis);GO:0001954(positive regulation of cell-matrix adhesion);GO:0002158(osteoclast proliferation);GO:0002687(positive regulation of leukocyte migration);GO:0002931(response to ischemia);GO:0003006(developmental process involved in reproduction);GO:0005125(cytokine activity);GO:0005157(macrophage colony-stimulating factor receptor binding);GO:0005615(extracellular spa…	04010(MAPK signaling pathway);04014(Ras signaling pathway);04015(Rap1 signaling pathway);04060(Cytokine-cytokine receptor interaction);04061(Viral protein interaction with cytokine and cytokine receptor);04151(PI3K-Akt signaling pathway);04380(Osteoclast differentiation);04640(Hematopoietic cell lineage);04668(TNF signaling pathway);05010(Alzheimer disease);05022(Pathways of neurodegeneration - m…	NA	NA	colony stimulating factor 1 [Source:VGNC Symbol;Acc:VGNC:87030]	protein_coding	3.84072	17.4754	4.94123	5.99596	6.21448	2.31242	3.63733	2.6833	2.6422	3.04109	2.68699	1.42599	0.000237951	0.048507	up
MSTRG.6281	MYO1G	ENSSSCT00000062512;ENSSSCT00000063638;ENSSSCT00000068714;ENSSSCT00000018224	GO:0000146(microfilament motor activity);GO:0000166(nucleotide binding);GO:0001891(phagocytic cup);GO:0002456(T cell mediated immunity);GO:0003774(cytoskeletal motor activity);GO:0003779(actin binding);GO:0005524(ATP binding);GO:0005546(phosphatidylinositol-4,5-bisphosphate binding);GO:0005547(phosphatidylinositol-3,4,5-trisphosphate binding);GO:0005654(nucleoplasm);GO:0005886(plasma membrane);GO…	NA	NA	NA	myosin IG [Source:VGNC Symbol;Acc:VGNC:90530]	protein_coding	1.0583	6.70867	0.481876	1.60305	0.883004	0.386182	0.631383	0.216866	0.500894	0.553285	4.69058	2.22977	0.000240214	0.0486442	up
MSTRG.5860	PREX1	ENSSSCT00000065142;ENSSSCT00000053680	GO:0005085(guanyl-nucleotide exchange factor activity);GO:0005543(phospholipid binding);GO:0005829(cytosol);GO:0005886(plasma membrane);GO:0007186(G protein-coupled receptor signaling pathway);GO:0030217(T cell differentiation);GO:0030593(neutrophil chemotaxis);GO:0035556(intracellular signal transduction);GO:0043547(positive regulation of GTPase activity);GO:0045785(positive regulation of cell a…	04062(Chemokine signaling pathway);05167(Kaposi sarcoma-associated herpesvirus infection);05167(Kaposi sarcoma-associated herpesvirus infection)	NA	NA	phosphatidylinositol-3,4,5-trisphosphate dependent Rac exchange factor 1 [Source:VGNC Symbol;Acc:VGNC:96264]	protein_coding	2.65808	10.3511	1.97335	4.4974	3.14087	1.58788	1.82692	1.0763	1.90785	1.6457	2.8119	1.49155	0.000244573	0.0488794	up
MSTRG.143	CFP	ENSSSCT00000076672	GO:0003677(DNA binding);GO:0003700(DNA-binding transcription factor activity);GO:0005615(extracellular space);GO:0005634(nucleus);GO:0005886(plasma membrane);GO:0006355(regulation of DNA-templated transcription);GO:0006357(regulation of transcription by RNA polymerase II);GO:0006957(complement activation, alternative pathway);GO:0030141(secretory granule);GO:0043565(sequence-specific DNA binding)	05168(Herpes simplex virus 1 infection)	NA	NA	complement factor properdin [Source:VGNC Symbol;Acc:VGNC:86612]	protein_coding	0.765814	7.16458	1.12657	0.974569	1.14473	0.46947	0.600433	0.151874	0.5567	0.593096	4.71259	2.23652	0.000248834	0.049408	up
MSTRG.1688	ENSSSCG00000045051	ENSSSCT00000088321	GO:0003735(structural constituent of ribosome)	NA	NA	NA		protein_coding	1.06073	1.91866	1.53509	1.79567	1.7816	0.284039	0.942411	0.332768	0.560836	0.339233	3.29028	1.71821	0.000252026	0.0495727	up
MSTRG.10070	ADGRG5	ENSSSCT00000057757	GO:0004888(transmembrane signaling receptor activity);GO:0004930(G protein-coupled receptor activity);GO:0007166(cell surface receptor signaling pathway);GO:0007186(G protein-coupled receptor signaling pathway);GO:0016020(membrane);GO:0016021(integral component of membrane)	NA	NA	NA	adhesion G protein-coupled receptor G5 [Source:VGNC Symbol;Acc:VGNC:85132]	protein_coding	0.656617	3.92677	0.830769	1.87697	1.46406	0.499622	0.40953	0.308092	0.879919	0.508258	3.36037	1.74862	0.000253921	0.0495727	up
MSTRG.250	ENSSSCG00000045489	ENSSSCT00000087510	NA	NA	NA	NA		protein_coding	0.06478	0.516856	0.238496	0.031673	0.224895	0.035118	0	0	0	0	30.6595	4.93826	0.000254979	0.0495727	up
ENSSSCG00000040057	EOMES	ENSSSCT00000049466	GO:0000978(RNA polymerase II cis-regulatory region sequence-specific DNA binding);GO:0000981(DNA-binding transcription factor activity, RNA polymerase II-specific);GO:0001707(mesoderm formation);GO:0001708(cell fate specification);GO:0001714(endodermal cell fate specification);GO:0002302(CD8-positive, alpha-beta T cell differentiation involved in immune response);GO:0003677(DNA binding);GO:000370…	NA	NA	NA	eomesodermin [Source:VGNC Symbol;Acc:VGNC:87719]	protein_coding	0.16405	1.37595	0.054489	0.141009	0.085219	0.049984	0.025382	0	0	0.028681	17.499	4.1292	0.000256148	0.0495727	up
ENSSSCG00000044650	ENSSSCG00000044650	ENSSSCT00000083838	NA	NA	NA	NA		protein_coding	0	0	0	0	0	0	0	0	0	0	1	0	1	1	no	no
MSTRG.2872	ADORA2B	ENSSSCT00000040616	GO:0001609(G protein-coupled adenosine receptor activity);GO:0001973(G protein-coupled adenosine receptor signaling pathway);GO:0002882(positive regulation of chronic inflammatory response to non-antigenic stimulus);GO:0004930(G protein-coupled receptor activity);GO:0005886(plasma membrane);GO:0007165(signal transduction);GO:0007186(G protein-coupled receptor signaling pathway);GO:0007189(adenyla…	04015(Rap1 signaling pathway);04020(Calcium signaling pathway);04080(Neuroactive ligand-receptor interaction);04270(Vascular smooth muscle contraction);05034(Alcoholism)	NA	NA	adenosine A2b receptor [Source:VGNC Symbol;Acc:VGNC:85149]	protein_coding	0	0	0	0	0	0	0	0	0	0	1	0	1	1	no	no
