# Supplementary material for: Oral exposure to PET microplastics induces the pancreatic immune response and oxidative stress in immature pigs
Source: BMC Genomics. 2025 Jul 1;26:578. doi: 10.1186/s12864-025-11760-1 (PMC12211908; doi:10.1186/s12864-025-11760-1)
Supplement: Supplementary file 1 — Supplementary Material 1. [file 12864_2025_11760_MOESM1_ESM.zip › Supplemental Table 5.xlsx]

## Sheet: Arkusz1
gene name	primer forward	primer reverse
PPIA	CACAAACUTTCCGAGTT	TGTCCACAGTCAGCAATGGT
RPLP4	TTGGCATCGCAGAGTGAA	CAGAACAGCCTCCTTGGT
CCL22	CCCTGCGTGTGGTGAAGTAT	CTGACCAGGATTGTGGACCC
CXCL10	CTGCAAGTCAATCTTGCCCAC	TCCGGCCCATCCTTATCAGT
IL12B	CCCTGAAGAAGACGGCATCA	ATGGTCAGGGTTTTGCCAGT
TNFSF14	CTGCTGTGGGAGACGAAACT	CCCAGCTGCACTTTGGAGTA
JAK3	CCAGGACCCTACCATCTTTG	AAGTCCCTCTGCTGTTCTGG
CXCL9	AGTGTTGCCTTGCTTTTGGG	TGATGCAGGAACAACGTCCA
IL2R	ACCATTGCCAGTCAAATCCCT	ACCTTTGGGAGGGGTAGAGT
IRF8	ACTACATGGGCGTGGTCAAG	AAGGCTGAGTGGTGAGCATC
